# Supplementary material for: The 5-methylcytosine DNA glycosylase ROS1 prevents paternal genome hypermethylation in Arabidopsis endosperm
Source: Genome Biol. 2025 Sep 18;26:286. doi: 10.1186/s13059-025-03745-w (PMC12445040; doi:10.1186/s13059-025-03745-w)
Supplement: Supplementary file 2 — Additional file 2: Table S1: Methylation mapping statistics and conversion rates. [file 13059_2025_3745_MOESM2_ESM.xlsx]

## Sheet: README
Additional file 2: Table S1: Methylation mapping statistics and conversion rates
Tab identifier	Experiment description
EMseq 1	Flow sorted 3C and 6C nuclei of 7 DAP Arabidopsis thaliana seeds from 3 biological replicates each of ros1-3, ros1-7, rdd, and Col-0
EMseq 2	Flow sorted 2C and 4C nuclei of leaf tissue from 4 week old plants, collecting young green rosette leaf tissue. 3 biological replicates each of ros1-3, ros1-7 and Col-0
EMseq 3	Flow sorted 3C and 6C nuclei of 7 DAP seeds from: 3 biological replicates each of F1 hybrid progeny of Col-0 x C24, C24 x Col-0, ros1-3 x ros1-1, ros1-1 x ros1-3; 3 biological replicates each of C24 and ros1-1; 2 biological replicates each of Col-0 and ros1-3
EMseq 4	Flow sorted 3C and 6C nuclei of 7 DAP seeds from: 3 biological replicates each of F1 hybrid progeny of ros1-3 x C24, C24 x ros1-3; 2 biological replicates each of ros1-3 x Col-0, Col-0 x ros1-3.

## Sheet: EMseq 1
EMseq 1	Flow sorted 3C and 6C nuclei of 7 DAP Arabidopsis thaliana seeds from 3 biological replicates each of ros1-3, ros1-7, rdd, and Col-0
	Mapped to Col-0/TAIR10
	Trimgalore	Bismark		Deduplicate	Control methylation
Sample	Total analysed sequence pairs after trimming	Number of paired-end alignemnts with a unique best hit	Mapping efficiency (%)	Remaining sequences after deduplicating	ChrC mCG	pUC19 mCG
Col 1	214448477	165021076	77	108974149	0.00274707	0.983933
Col 2	168686734	129277499	76.6	88038109	0.00335083	0.979484
Col 3	200016912	154352739	77.2	98839123	0.00370346	0.982329
ros1-7 1	195623073	146774728	75	89562232	0.0028881	0.985952
ros1-7 2	169953616	129914892	76.4	87575066	0.00239884	0.983228
ros1-7 3	239432596	181278922	75.7	116034923	0.00250955	0.983272
ros1-3 1	133969496	102637103	76.6	66243554	0.003496	0.975757
ros1-3 2	283305537	215986042	76.2	131592421	0.00307754	0.976268
ros1-3 3	181996483	143548216	78.9	93496969	0.00317382	0.973431
rdd 1	149590544	117042609	78.2	77438776	0.00354773	0.717101	*presence of pUC19 sequence in dml3-1 TDNA inserted in nuclear genome dilutes apparent mCG of pUC19 spike-in
rdd 2	149968039	113069028	75.4	99923330	0.00232863	0.690416	*presence of pUC19 sequence in dml3-1 TDNA inserted in nuclear genome dilutes apparent mCG of pUC19 spike-in
rdd 3	170562817	122271956	71.7	75132534	0.00321381	0.701554	*presence of pUC19 sequence in dml3-1 TDNA inserted in nuclear genome dilutes apparent mCG of pUC19 spike-in
min coverage (C = LN / G):			98.1386
max coverage (C = LN / G):			194.952

## Sheet: EMseq 2
EMseq 2	Flow sorted 2C and 4C nuclei of leaf tissue from 4 week old plants, collecting young green rosette leaf tissue. 3 biological replicates each of ros1-3, ros1-7 and Col-0
	Mapped to Col-0/TAIR10
	Trimgalore	Bismark		Deduplicate	Control methylation
Sample	Total analysed sequence pairs after trimming	Number of paired-end alignemnts with a unique best hit	Mapping efficiency (%)	Remaining sequences after deduplicating	ChrC mCG	pUC19 mCG
Col 1	43104914	17090063	39.6	12984216	0.0188774	0.957527
Col 2	26940445	11126766	41.3	8186920	0.013489	0.930949
Col 3	32146957	13353798	41.5	9806951	0.00977712	0.966215
ros1-7 1	50166251	22750799	45.4	16128847	0.00492991	0.964611
ros1-7 2	27045920	11059970	40.9	8043528	0.00469508	0.961914
ros1-7 3	45167799	23005628	50.9	15916385	0.00486023	0.959757
ros1-3 1	28293190	11461041	40.5	8699009	0.00388516	0.944696
ros1-3 2	33316504	13240431	39.7	9542735	0.00665931	0.958165
ros1-3 3	37689925	17245449	45.8	12005810	0.00614012	0.947289

## Sheet: EMseq 3
EMseq 3	Flow sorted 3C and 6C nuclei of 7 DAP seeds from: 3 biological replicates each of F1 hybrid progeny of Col-0 x C24, C24 x Col-0, ros1-3 x ros1-1, ros1-1 x ros1-3; 3 biological replicates each of C24 and ros1-1; 2 biological replicates each of Col-0 and ros1-3
	Mapped to Col-0/TAIR10										Map unmapped reads to C24 pseudogenome
	Trimgalore	Bismark		Deduplicate	Control methylation		Assign2allele				Re-map	Bismark		Deduplicate	Assign2allele
Sample	Total analysed sequence pairs after trimming	Number of paired-end alignemnts with a unique best hit	Mapping efficiency (%)	Remaining sequences after deduplicating	ChrC mCG	pUC19 mCG	Pairs assigned to Col-0	Pairs assigned to C24	Conflicted pairs	Unassigned pairs	Total analysed sequence pairs that failed to map to Col-0	Number of paired-end alignemnts with a unique best hit	Mapping efficiency (%)	Remaining sequences after deduplicating	Pairs assigned to Col-0	Pairs assigned to C24	Conflicted pairs	Unassigned pairs	% Col-0 reads	% C24 reads
C24xCol 1	139276594	85005419	61	54718137	0.00434804	0.972914	8577207	11949267	611559	33580104	54271175	5315869	9.8	2815076	44110	868047	28222	1874697	0.402139	0.597861
C24xCol 2	113020228	70653511	62.5	48207846	0.00445358	0.975662	7640497	10625074	551480	29390795	42366717	4239986	10	2464423	39344	760127	24826	1640126	0.402823	0.597177
C24xCol 3	85489212	51588142	60.3	34422630	0.00510041	0.962646	5408160	7362595	391004	21260871	33901070	3327308	9.8	1940798	32550	537149	17585	1353514	0.407835	0.592165
ColxC24 1	139545737	96523997	69.2	61713908	0.00368015	0.979141	18485331	5730240	509785	36988552	43021740	4119995	9.6	2224999	49212	439343	22035	1714409	0.750261	0.249739
ColxC24 2	102347909	70107190	68.5	48254969	0.00479694	0.976251	14155045	4282683	377880	29439361	32240719	3069423	9.5	1815467	44860	331904	15752	1422951	0.754732	0.245268
ColxC24 3	121577999	79663790	65.5	53806911	0.00427602	0.905703	15997698	4727261	433857	32648095	41914209	3714082	8.9	2074573	48569	364373	18648	1642983	0.759123	0.240877
r1xr3 1	110273126	64687814	58.7	43767027	0.0039333	0.946354	6727137	9422195	512548	27105147	45585312	3747278	8.2	2208750	35786	679843	21964	1471157	0.401004	0.598996
r1xr3 2	118235860	68522573	58	45983533	0.00393258	0.921544	6837679	10170268	534252	28441334	49713287	3968285	8	2295122	36807	734279	22908	1501128	0.386663	0.613337
r1xr3 3	132421044	77863964	58.8	50937234	0.00570999	0.948191	7730680	11586819	611221	31008514	54557080	4291806	7.9	2456044	39120	830709	25981	1560234	0.384885	0.615115
r3xr1 1	110611463	73525481	66.5	49639988	0.00357664	0.950894	14072723	4559610	449760	30557895	37085982	3228929	8.7	1849544	42844	350033	17377	1439290	0.74194	0.25806
r3xr1 2	69524651	48119055	69.2	32475514	0.00463797	0.9759	9237550	3137892	318744	19781328	21405596	2200223	10.3	1320999	29409	245076	12111	1034403	0.73257	0.26743
r3xr1 3	83174802	53353007	64.1	35828057	0.0052124	0.96341	10686326	3160519	348408	21632804	29821795	2426488	8.1	1450104	33346	242575	13558	1160625	0.759035	0.240965
	Mapped to Col-0/TAIR10
	Trimgalore	Bismark		Deduplicate	Control methylation
Sample	Total analysed sequence pairs after trimming	Number of paired-end alignemnts with a unique best hit	Mapping efficiency (%)	Remaining sequences after deduplicating	ChrC mCG	pUC19 mCG
Col-0 1	78246051	57254722	73.2	38576516	0.0032218	0.980187
Col-0 2	90595686	68718942	75.9	45722523	0.00459981	0.979847
ros1-3 1	72316510	50819433	70.3	33307171	0.00382583	0.974491
ros1-3 2	83554437	57713250	69.1	38809623	0.00293189	0.974322
	Mapped to C24 pseudogenome
	Trimgalore	Bismark		Deduplicate	Control methylation
Sample	Total analysed sequence pairs after trimming	Number of paired-end alignemnts with a unique best hit	Mapping efficiency (%)	Remaining sequences after deduplicating	ChrC mCG	pUC19 mCG
C24 1	93033980	55735267	59.9	35524130	0.00526348	0.980766
C24 2	131585433	84096951	63.9	56277720	0.00625524	0.979226
C24 3	98743721	63573167	64.4	42498233	0.00542826	0.978051
ros1-1 1	98350985	58076974	59.1	39494466	0.00589885	0.932894
ros1-1 2	79780570	48762949	61.1	29909443	0.00712167	0.964351
ros1-1 3	93081987	56940420	61.2	36503217	0.00722121	0.958347

## Sheet: EMseq 4
EMseq 4	Flow sorted 3C and 6C nuclei of 7 DAP seeds from: 3 biological replicates each of F1 hybrid progeny of ros1-3 x C24, C24 x ros1-3; 2 biological replicates each of ros1-3 x Col-0, Col-0 x ros1-3.
	Mapped to Col-0/TAIR10								Map unmapped reads to C24 pseudogenome
	Trimgalore	Bismark		Deduplicate	Control methylation		Assign2allele				Re-map	Bismark		Deduplicate	Assign2allele
Sample	Total analysed sequence pairs after trimming	Number of paired-end alignemnts with a unique best hit	Mapping efficiency (%)	Remaining sequences after deduplicating	ChrC mCG	pUC19 mCG	Pairs assigned to Col-0	Pairs assigned to C24	Conflicted pairs	Unassigned pairs	Total analysed sequence pairs that failed to map to Col-0	Number of paired-end alignemnts with a unique best hit	Mapping efficiency (%)	Remaining sequences after deduplicating	Pairs assigned to Col-0	Pairs assigned to C24	Conflicted pairs	Unassigned pairs	% Col-0 reads	% C24 reads
C24xr3 1	249845004	169773223	68	115447623	0.00644797	0.973602	17549251	25356384	1262064	71279924	80071781	10651584	13.3	5111886	83789	1816020	56882	3155195	0.393547	0.606453
C24xr3 2	167362797	115150680	68.8	82982495	0.00659483	0.958089	12499013	18458187	924325	51100970	52212117	6464738	12.4	3707715	59801	1288140	39839	2319935	0.388756	0.611244
C24xr3 3	236356421	158996024	67.3	107813243	0.00808915	0.976351	15827998	23453467	1150090	67381688	77360397	161360	0.2	12235	191	3157	113	8774	0.402909	0.597091
r3xC24 1	237414256	174949367	73.7	119293079	0.012242	0.963128	33229115	11233958	973859	73856147	62464889	8393069	13.4	3917649	93371	840232	40760	2943286	0.734029	0.265971
r3xC24 2	215090275	156787022	72.9	105646523	0.00627346	0.959029	31987463	8697925	902009	64059126	58303253	7131361	12.2	3500275	88479	644702	36775	2730319	0.774434	0.225566
r3xC24 3	229296423	158043583	68.9	108502745	0.00685497	0.974658	31671435	10386796	966461	65478053	71252840	6930510	9.7	3586266	86660	773357	39757	2686492	0.739967	0.260033
