# Supplementary material for: The 5-methylcytosine DNA glycosylase ROS1 prevents paternal genome hypermethylation in Arabidopsis endosperm
Source: Genome Biol. 2025 Sep 18;26:286. doi: 10.1186/s13059-025-03745-w (PMC12445040; doi:10.1186/s13059-025-03745-w)
Supplement: Supplementary file 3 — Additional file 3: Table S2: DMRs identified in endosperm. [file 13059_2025_3745_MOESM3_ESM.xlsx]

## Sheet: README
Additional file 3: Table S2: DMRs identified in endosperm
DSS DMR calling parameters:
mC context	smoothing	minimum.coverage	min.meth.difference	DMR.delta	DMR.p.threshold	DMR.minlen	DMR.minCG	DMR.distance.merge	DMR.pct.sig
CG	FALSE	5	0	0.3	0.01	50	5	50	0.2
CHG	FALSE	5	0	0.2	0.01	50	5	50	0.2
CHH	FALSE	5	0	0.1	0.01	50	5	50	0.2
Regions of Ws-homology excluded prior to DMR call (Williams et al 2022):
test	Chr2: 8,802,496-15,397,296	Chr3: 677,340-5,117,803
ros1-3 v Col-0	excluded	not excluded
ros1-7 v Col-0	excluded	not excluded
rdd v Col-0	excluded	excluded
The following tabs are the returned DSS output for each test.

## Sheet: ros1-3 v Col-0 endo CG
chr	start	end	length	nCG	meanMethy1	meanMethy2	diff.Methy	areaStat
Chr5	12661737	12662069	333	38	0.860121	0.0891479	0.770973	881.962
Chr3	2807975	2808372	398	44	0.549991	0.00376836	0.546222	654.413
Chr2	15851004	15851279	276	38	0.717073	0.0689892	0.648084	620.641
Chr3	1962618	1962717	100	24	0.782418	0.0602355	0.722183	559.33
Chr2	8728256	8728550	295	20	0.777518	0.0042302	0.773288	556.917
Chr1	27121511	27121683	173	28	0.778319	0.0521119	0.726207	530.751
Chr3	5380455	5380764	310	34	0.610405	0.00349305	0.606912	526.532
Chr5	9271706	9272138	433	20	0.771741	0.0315312	0.74021	496.181
Chr2	4507743	4508402	660	26	0.838294	0.156076	0.682218	471.335
Chr5	12959336	12959550	215	18	0.763305	0.00387126	0.759434	467.588
Chr3	1097867	1097979	113	22	0.660933	0.00131457	0.659618	466.667
Chr5	2396214	2396441	228	16	0.789252	0.00834402	0.780908	452.95
Chr3	1524530	1524820	291	22	0.789495	0.108788	0.680707	432.581
Chr4	7709233	7709688	456	22	0.701358	0.0116687	0.689689	427.787
Chr3	6729634	6729737	104	18	0.807606	0.0253993	0.782207	424.91
Chr3	14308677	14308745	69	12	0.875205	0.00407947	0.871126	402.816
Chr3	22365617	22366275	659	25	0.627885	0.0115563	0.616329	402.225
Chr5	9637399	9637693	295	14	0.790106	0.0366574	0.753448	395.487
Chr5	17596166	17596716	551	18	0.750112	0.0228769	0.727236	392.153
Chr1	12664335	12664386	52	10	0.923724	0.0205659	0.903158	388.263
Chr5	18260118	18260197	80	12	0.00598678	0.859917	-0.85393	-382.303
Chr1	12496034	12496596	563	22	0.642574	0.0029475	0.639627	381.542
Chr1	19731670	19731858	189	12	0.90035	0.0405766	0.859774	380.905
Chr2	8712668	8712848	181	12	0.859802	0.00547152	0.854331	370.162
Chr1	24836911	24837023	113	26	0.635451	0.0633332	0.572118	352.075
Chr5	3544207	3544272	66	16	0.659525	0.0105687	0.648956	351.707
Chr3	8408071	8408715	645	26	0.523805	0.00290697	0.520898	349.518
Chr1	7821210	7821347	138	20	0.618587	0.0286664	0.589921	347.197
Chr3	2888690	2889022	333	18	0.720808	0.0113025	0.709506	345.98
Chr5	7459242	7459334	93	14	0.826217	0.0877959	0.738421	344.658
Chr5	5378285	5378364	80	22	0.578718	0.0114715	0.567246	339.362
Chr3	1910866	1911477	612	26	0.515621	0.00373581	0.511886	334.665
Chr5	9818858	9819138	281	30	0.465854	0.0151509	0.450703	334.585
Chr5	15232200	15232746	547	16	0.846067	0.0917744	0.754293	334.468
Chr5	2391871	2391949	79	14	0.843721	0.0596715	0.78405	330.153
Chr1	17418788	17418859	72	14	0.649413	0.00157854	0.647834	329.044
Chr5	8714623	8714789	167	16	0.824594	0.0696421	0.754952	328.8
Chr3	10588547	10588598	52	10	0.856251	0.00230602	0.853945	327.245
Chr4	1936323	1936603	281	12	0.796882	0.00719722	0.789685	308.506
Chr1	17418956	17419050	95	20	0.798956	0.215325	0.583631	304.439
Chr4	552693	552798	106	18	0.768603	0.102709	0.665894	299.89
Chr3	920561	920859	299	14	0.762819	0.018005	0.744814	299.514
Chr3	21879150	21879350	201	10	0.866469	0.0205041	0.845965	299.001
Chr4	5564615	5564842	228	14	0.683251	0.00414151	0.67911	297.101
Chr5	7222442	7222561	120	30	0.59985	0.149727	0.450123	295.715
Chr5	3910698	3910986	289	10	0.818968	0.0225053	0.796462	292.128
Chr1	18489395	18489525	131	12	0.00213645	0.786329	-0.784192	-291.8
Chr3	11053474	11054049	576	22	0.560979	0.0156777	0.545301	291.038
Chr4	18170121	18170191	71	10	0.811564	0.00450565	0.807059	289.629
Chr2	5852052	5852311	260	12	0.796516	0.00424181	0.792275	289.542
Chr1	13836743	13837078	336	24	0.489022	0.00548989	0.483532	289.371
Chr1	11961145	11961416	272	12	0.792227	0.0222054	0.770022	287.357
Chr3	14812555	14812793	239	14	0.774545	0.0161029	0.758442	283.348
Chr3	19764673	19764761	89	6	0.93672	0.0115393	0.92518	281.849
Chr4	8734836	8735136	301	20	0.567335	0.0144431	0.552892	281.535
Chr3	11242052	11242342	291	14	0.71336	0.00908989	0.70427	280.95
Chr5	25838647	25838732	86	18	0.383086	0.754484	-0.371398	-278.612
Chr3	19922790	19923036	247	16	0.688614	0.00472564	0.683889	277.956
Chr4	4995824	4996052	229	20	0.612245	0.0502056	0.562039	273.785
Chr3	920294	920490	197	12	0.76025	0.00590642	0.754343	273.63
Chr1	19186850	19186944	95	10	0.073965	0.857107	-0.783142	-272.706
Chr3	19701250	19701712	463	14	0.689105	0.0118875	0.677217	272.566
Chr2	5831470	5831637	168	18	0.619958	0.0218958	0.598063	271.033
Chr3	8497088	8497154	67	12	0.733561	0.00428261	0.729278	270.611
Chr1	21765065	21765154	90	14	0.6095	0.00673599	0.602764	268.132
Chr5	8398662	8398968	307	14	0.727135	0.0151001	0.712035	267.736
Chr5	12560273	12560328	56	16	0.551662	0.00896025	0.542701	267.197
Chr1	25553859	25553919	61	8	0.696863	0.0072013	0.689661	266.84
Chr1	17382181	17382298	118	10	0.834404	0.0256259	0.808778	266.611
Chr1	19347134	19347207	74	26	0.577531	0.120607	0.456924	266.323
Chr5	13919880	13920132	253	17	0.574084	0.00293966	0.571144	264.75
Chr2	616292	616517	226	16	0.00504453	0.626685	-0.621641	-264.488
Chr1	22625697	22625973	277	24	0.443129	0.00234491	0.440784	264.108
Chr3	2845646	2845832	187	24	0.427168	0.0037906	0.423377	256.954
Chr2	8783615	8783761	147	20	0.516217	0.0013155	0.514902	256.116
Chr5	16712677	16712784	108	18	0.526607	0.00684836	0.519759	255.651
Chr3	3664349	3664454	106	24	0.426689	0.00211949	0.42457	255.515
Chr4	5374171	5374236	66	10	0.802061	0.00254106	0.79952	255.451
Chr2	1928398	1928629	232	16	0.755642	0.0986622	0.65698	253.328
Chr1	18053128	18053514	387	12	0.710188	0.00860847	0.70158	252.688
Chr1	15982743	15982915	173	12	0.787287	0.0159931	0.771294	252.275
Chr1	7694727	7694847	121	12	0.741023	0.0074834	0.73354	251.637
Chr5	13834776	13835051	276	17	0.837563	0.150223	0.68734	251.449
Chr3	23207467	23207527	61	10	0.779623	0.0224034	0.75722	249.628
Chr4	18124245	18124295	51	12	0.698242	0.00326302	0.694979	248.13
Chr1	20298143	20298436	294	14	0.700002	0.132979	0.567023	246.756
Chr1	25673193	25673658	466	22	0.481745	0.0167505	0.464995	246.41
Chr3	7679619	7679684	66	12	0.869027	0.091595	0.777432	244.863
Chr4	17029316	17029384	69	8	0.848748	0.00833199	0.840416	240.288
Chr4	7089307	7089486	180	12	0.67755	0.00647412	0.671076	239.376
Chr1	22175847	22175920	74	10	0.738195	0.00248756	0.735708	237.211
Chr2	8156286	8156405	120	22	0.688138	0.236634	0.451505	236.509
Chr4	6834965	6835076	112	8	0.824068	0.00781999	0.816248	236.2
Chr2	18703227	18703337	111	8	0.894116	0.0366959	0.85742	235.923
Chr3	16294138	16294237	100	12	0.702327	0.00687118	0.695456	235.827
Chr4	7356512	7356756	245	14	0.659424	0.0264228	0.633001	235.075
Chr2	6619325	6619507	183	8	0.881654	0.0037635	0.877891	229.609
Chr1	22294819	22294881	63	12	0.00165758	0.566496	-0.564839	-229.135
Chr4	13624280	13624441	162	12	0.660757	0.00680806	0.653949	228.616
Chr4	6486886	6487203	318	20	0.496708	0.0140838	0.482624	228.533
Chr1	10598819	10598929	111	16	0.561922	0.0046359	0.557287	228.479
Chr4	14563335	14563388	54	8	0.820314	0.00225042	0.818063	227.075
Chr2	15821775	15821850	76	12	0.871703	0.163394	0.708309	226.853
Chr1	20434134	20434297	164	14	0.165429	0.756754	-0.591324	-226.67
Chr4	6201704	6201771	68	12	0.682542	0.00540049	0.677142	225.858
Chr1	19071775	19071831	57	10	0.673988	0.0120431	0.661945	224.026
Chr2	6214907	6215050	144	12	0.671922	0.0039926	0.66793	223.854
Chr2	5846047	5846176	130	8	0.813145	0.00421932	0.808925	221.597
Chr2	7237989	7238197	209	10	0.757037	0.00821693	0.74882	220.636
Chr1	17203256	17203634	379	10	0.752625	0.0195797	0.733046	220.479
Chr5	20427666	20427838	173	8	0.864279	0.00765518	0.856624	219.878
Chr1	19938087	19938350	264	12	0.0647274	0.736007	-0.671279	-219.016
Chr3	18053023	18053356	334	24	0.432723	0.065029	0.367694	218.469
Chr2	16927511	16927670	160	10	0.73501	0.006172	0.728838	217.754
Chr3	15331463	15331792	330	10	0.80719	0.0310514	0.776139	217.691
Chr1	21473907	21474002	96	14	0.649286	0.0548419	0.594444	216.919
Chr3	16238508	16238775	268	16	0.532221	0.00868642	0.523534	216.789
Chr5	15964821	15964957	137	14	0.679767	0.0416376	0.638129	216.691
Chr3	18079808	18079874	67	12	0.0931272	0.678271	-0.585143	-216.283
Chr5	10942587	10942760	174	8	0.0126187	0.824712	-0.812094	-216.087
Chr4	5827436	5827660	225	10	0.760937	0.00694302	0.753994	214.763
Chr4	661072	661213	142	26	0.726297	0.211682	0.514615	214.181
Chr3	18051468	18051526	59	8	0.703231	0.209236	0.493995	213.7
Chr5	16963072	16963245	174	10	0.748884	0.011924	0.73696	212.028
Chr1	7525431	7525606	176	8	0.801175	0.00474436	0.79643	211.521
Chr5	10318462	10318557	96	8	0.860115	0.0405499	0.819565	210.491
Chr1	18515461	18515571	111	8	0.800058	0.00571905	0.794339	210.418
Chr3	6295459	6295632	174	8	0.85986	0.0333187	0.826541	210.244
Chr1	21257689	21258101	413	8	0.807911	0.00460638	0.803305	209.76
Chr3	17988018	17988218	201	10	0.00664243	0.702765	-0.696123	-209.042
Chr1	25448921	25448972	52	8	0.812053	0.00412032	0.807932	209.03
Chr3	14729219	14729359	141	10	0.798854	0.0665768	0.732277	207.949
Chr5	12540279	12540462	184	10	0.768441	0.0273581	0.741083	206.812
Chr3	19346080	19346149	70	6	0.0056178	0.879935	-0.874317	-206.426
Chr4	2442936	2443175	240	17	0.485178	0.00459911	0.480579	205.357
Chr5	7972951	7973019	69	12	0.736992	0.0688966	0.668096	205.33
Chr3	18530585	18530695	111	8	0.801076	0.0111737	0.789903	204.529
Chr1	6769073	6769337	265	14	0.58157	0.0158623	0.565708	204.103
Chr5	8629889	8630286	398	16	0.602949	0.0289319	0.574017	203.457
Chr5	15159903	15159971	69	6	0.869794	0.00320134	0.866592	203.115
Chr5	23914611	23914673	63	17	0.780457	0.302937	0.47752	202.985
Chr1	16659423	16659678	256	12	0.759468	0.0839143	0.675554	202.949
Chr4	6061940	6062089	150	8	0.788102	0.00820778	0.779894	201.657
Chr5	2289067	2289184	118	10	0.870086	0.0740467	0.796039	201.381
Chr3	5446108	5446171	64	8	0.81102	0.0139241	0.797096	200.873
Chr3	22377570	22377621	52	8	0.85483	0.042963	0.811867	200.661
Chr4	552485	552583	99	22	0.747027	0.401204	0.345823	199.201
Chr1	17641729	17641800	72	14	0.800753	0.141794	0.658959	197.746
Chr1	19899519	19899690	172	12	0.70961	0.0593315	0.650279	197.295
Chr1	2987048	2987250	203	22	0.347584	0.00111453	0.34647	197.186
Chr5	55563	55625	63	8	0.859885	0.217129	0.642756	195.681
Chr3	4373163	4373418	256	16	0.494036	0.00653676	0.487499	195.139
Chr1	8956619	8956741	123	6	0.891349	0.025718	0.865631	194.658
Chr5	10027381	10027521	141	10	0.688715	0.158755	0.52996	194.639
Chr5	14594449	14594568	120	16	0.508577	0.0144363	0.494141	193.916
Chr5	17850055	17850200	146	12	0.771303	0.0814296	0.689874	193.375
Chr5	7462438	7462529	92	10	0.721995	0.00585324	0.716141	193.301
Chr4	6473110	6473194	85	8	0.779018	0.0101759	0.768842	193.142
Chr2	18835504	18835688	185	14	0.644695	0.275995	0.3687	192.888
Chr4	13961520	13961667	148	10	0.678513	0.0100587	0.668454	192.214
Chr3	18148068	18148137	70	14	0.550332	0.00991821	0.540413	191.104
Chr3	2807410	2807658	249	18	0.433329	0.00246276	0.430866	190.281
Chr3	20936636	20936885	250	12	0.602606	0.0125268	0.590079	188.256
Chr5	19951929	19952159	231	14	0.544559	0.0150034	0.529556	187.726
Chr4	6076502	6076569	68	10	0.690748	0.00937204	0.681376	187.285
Chr5	9068834	9069063	230	16	0.505564	0.00329396	0.50227	187.219
Chr1	21606304	21606390	87	12	0.00741227	0.674917	-0.667505	-186.823
Chr1	12642434	12642688	255	18	0.428633	0.0131019	0.415532	186.656
Chr2	17407583	17407678	96	8	0.806021	0.0498736	0.756147	185.711
Chr4	11826873	11827108	236	10	0.674711	0.0124907	0.662221	185.46
Chr3	19436689	19436833	145	12	0.647122	0.0327982	0.614323	184.642
Chr1	11493563	11493636	74	10	0.727905	0.00722365	0.720681	184.099
Chr5	15580532	15580592	61	6	0.874191	0.0129353	0.861256	184.011
Chr1	13353880	13354096	217	14	0.527027	0.00449833	0.522529	183.456
Chr3	1022611	1022690	80	6	0.0039259	0.845523	-0.841597	-183.38
Chr1	17446407	17446478	72	12	0.600877	0.0102032	0.590674	182.929
Chr1	10086952	10087014	63	6	0.855503	0.0164102	0.839093	182.767
Chr4	425526	425601	76	6	0.862948	0.012652	0.850296	182.648
Chr2	8794044	8794150	107	12	0.135141	0.583325	-0.448184	-182.536
Chr1	5959752	5959823	72	10	0.713686	0.00226553	0.711421	180.583
Chr4	411025	411079	55	10	0.692215	0.00700884	0.685206	180.371
Chr5	20059738	20059882	145	10	0.656398	0.00504104	0.651357	180.217
Chr1	22812119	22812196	78	8	0.00471032	0.715202	-0.710491	-180.104
Chr5	15927627	15927707	81	10	0.729388	0.0117096	0.717679	180.008
Chr5	15666420	15666855	436	14	0.650046	0.0417224	0.608323	179.564
Chr1	18956316	18956535	220	12	0.601492	0.00280382	0.598688	178.851
Chr1	7974166	7974254	89	6	0.902761	0.0500299	0.852731	178.73
Chr5	14716328	14716433	106	14	0.553911	0.00531464	0.548597	178.596
Chr1	19060792	19060846	55	10	0.00169038	0.638697	-0.637006	-178.534
Chr2	2666106	2666507	402	14	0.539038	0.00528269	0.533755	178.207
Chr3	23145884	23146086	203	8	0.726814	0.00487273	0.721941	177.37
Chr2	8743791	8743850	60	6	0.841442	0.00577842	0.835663	176.594
Chr4	1995190	1995391	202	10	0.658905	0.0281819	0.630723	176.367
Chr3	9782019	9782113	95	10	0.66906	0.00776185	0.661298	176.273
Chr1	14024600	14024749	150	10	0.667857	0.0077834	0.660074	175.925
Chr3	14308817	14308925	109	8	0.812035	0.0551172	0.756918	175.644
Chr2	2364694	2365030	337	14	0.0441539	0.576327	-0.532173	-174.863
Chr3	9393879	9394161	283	6	0.852275	0.0057297	0.846545	174.151
Chr1	9202750	9203614	865	16	0.441798	0.00426958	0.437528	173.5
Chr3	10640759	10640869	111	8	0.807787	0.035262	0.772525	173.145
Chr5	6407922	6408230	309	12	0.642547	0.0397543	0.602792	173.096
Chr5	15253016	15253091	76	10	0.658777	0.00437243	0.654405	172.615
Chr2	258976	259041	66	18	0.407449	0.0182118	0.389237	172.325
Chr2	7602648	7602806	159	6	0.801288	0.00247338	0.798814	171.806
Chr3	141897	141972	76	6	0.82945	0.00521146	0.824239	171.522
Chr1	7745078	7745314	237	8	0.747844	0.00910652	0.738737	171.424
Chr5	24164171	24164260	90	10	0.633119	0.00359185	0.629527	171.265
Chr1	8452260	8452574	315	14	0.482168	0.00919379	0.472974	171.004
Chr3	11962458	11962538	81	12	0.624027	0.0270308	0.596996	170.774
Chr1	23232265	23232322	58	6	0.838495	0.0106884	0.827807	170.538
Chr3	5452177	5452326	150	8	0.701947	0.0051839	0.696763	170.335
Chr4	1862221	1862701	481	16	0.425556	0.00326958	0.422287	170.213
Chr1	21143848	21143927	80	6	0.834258	0.00619635	0.828062	170.147
Chr4	10768910	10769112	203	8	0.733095	0.00569343	0.727402	170.081
Chr4	11042531	11042583	53	10	0.0224589	0.789263	-0.766804	-169.938
Chr1	19840780	19840841	62	10	0.495259	0.00640586	0.488854	169.162
Chr5	6403200	6403499	300	10	0.729559	0.0445048	0.685054	169.006
Chr1	16824	16915	92	12	0.547684	0.00580708	0.541876	167.914
Chr1	25853844	25853948	105	10	0.618598	0.00396801	0.61463	167.728
Chr5	10331280	10331353	74	6	0.873516	0.00168604	0.87183	167.257
Chr3	289658	289713	56	8	0.742763	0.00253624	0.740226	167.018
Chr2	1637758	1637869	112	12	0.586897	0.00934289	0.577554	166.746
Chr2	1990792	1990848	57	8	0.731758	0.00761432	0.724144	165.899
Chr2	8801518	8801636	119	20	0.328023	0.655484	-0.32746	-165.874
Chr2	8234775	8235090	316	12	0.541696	0.00488233	0.536814	165.556
Chr5	14017617	14017944	328	10	0.721269	0.0138873	0.707382	165.482
Chr1	6690685	6690737	53	14	0.903457	0.472292	0.431165	164.778
Chr5	20278186	20278564	379	14	0.523172	0.0255195	0.497653	164.644
Chr3	12348964	12349227	264	16	0.600473	0.102565	0.497908	164.459
Chr5	9934881	9934949	69	10	0.613182	0.00289106	0.610291	164.339
Chr2	6706773	6706881	109	12	0.583819	0.0166975	0.567121	164.134
Chr2	7210613	7210663	51	12	0.669599	0.121487	0.548112	163.63
Chr5	8770881	8771121	241	12	0.574278	0.014567	0.559711	163.025
Chr1	23034331	23034445	115	10	0.700035	0.0622154	0.63782	163.01
Chr1	8044353	8044594	242	12	0.539976	0.00828457	0.531691	162.756
Chr4	1021861	1021916	56	10	0.620839	0.00202245	0.618817	162.635
Chr1	9756684	9756845	162	12	0.676505	0.0699481	0.606556	162.277
Chr3	9782170	9782320	151	12	0.552261	0.0029814	0.54928	161.664
Chr5	1816660	1816758	99	12	0.545195	0.00577907	0.539416	161.578
Chr5	20276315	20276499	185	11	0.583425	0.00804047	0.575384	161.068
Chr1	8201130	8201231	102	8	0.778144	0.0334881	0.744656	160.896
Chr3	339505	339557	53	6	0.0444177	0.874664	-0.830246	-160.867
Chr5	15593623	15593713	91	10	0.587903	0.0342504	0.553652	160.597
Chr4	11287420	11287505	86	10	0.683427	0.17802	0.505407	160.11
Chr2	19183135	19183202	68	8	0.709542	0.00637985	0.703162	160.011
Chr4	15362837	15363154	318	16	0.445279	0.0147929	0.430486	159.948
Chr5	12780762	12780862	101	6	0.838061	0.0175566	0.820505	159.774
Chr3	1022258	1022322	65	6	0.819674	0.00408027	0.815594	159.764
Chr3	966035	966117	83	6	0.00465308	0.821042	-0.816389	-159.46
Chr4	9433061	9433274	214	12	0.517851	0.0021828	0.515668	158.501
Chr3	941136	941271	136	20	0.458287	0.22903	0.229257	158.273
Chr3	9011086	9011433	348	14	0.626285	0.0581961	0.568089	157.983
Chr5	2105763	2105852	90	6	0.836548	0.0204656	0.816083	157.965
Chr4	7889518	7889713	196	8	0.739532	0.00799673	0.731536	157.753
Chr3	17000909	17000959	51	8	0.702817	0.00504814	0.697769	157.391
Chr5	14517673	14517836	164	14	0.457416	0.00603749	0.451379	156.878
Chr5	25696832	25696935	104	6	0.768547	0.00553625	0.763011	156.652
Chr5	19404719	19404800	82	8	0.765097	0.0452628	0.719834	156.644
Chr1	4261376	4261461	86	14	0.454356	0.0116031	0.442753	156.614
Chr1	16436981	16437052	72	8	0.72856	0.0279342	0.700626	155.238
Chr4	7602046	7602129	84	6	0.812094	0.01885	0.793244	155.094
Chr3	1524250	1524308	59	6	0.789631	0.00202859	0.787602	154.433
Chr3	23203613	23203814	202	10	0.653725	0.035903	0.617822	153.295
Chr5	17050893	17051210	318	12	0.532865	0.0101336	0.522732	152.959
Chr3	8295123	8295366	244	14	0.442973	0.00374112	0.439232	152.66
Chr1	21515622	21515705	84	10	0.00247608	0.598946	-0.59647	-152.525
Chr5	7412521	7412720	200	14	0.442798	0.00744634	0.435352	152.381
Chr2	8171836	8171912	77	8	0.682365	0.0112051	0.67116	152.274
Chr5	18512886	18513025	140	14	0.447931	0.00805187	0.439879	152.21
Chr1	21315389	21315569	181	14	0.445384	0.00924172	0.436142	152.199
Chr1	26716205	26716282	78	6	0.799823	0.00920479	0.790618	151.918
Chr3	19609546	19609643	98	10	0.7047	0.335515	0.369185	151.913
Chr2	8789782	8789848	67	10	0.665106	0.0906045	0.574502	151.669
Chr2	1493239	1493294	56	12	0.610353	0.0637096	0.546643	150.51
Chr4	16998500	16998573	74	10	0.78578	0.209133	0.576647	150.132
Chr5	537827	538021	195	13	0.587791	0.0438805	0.543911	148.916
Chr1	22322255	22322407	153	15	0.421677	0.0191477	0.40253	148.863
Chr3	3664554	3664695	142	15	0.394476	0.00406553	0.390411	148.838
Chr1	12847459	12847590	132	6	0.884614	0.0933297	0.791285	148.659
Chr3	5955400	5955464	65	10	0.628454	0.0224099	0.606045	148.595
Chr4	11847939	11848002	64	14	0.79416	0.316623	0.477537	148.215
Chr5	16856748	16856917	170	14	0.423965	0.0041249	0.41984	148.09
Chr1	13276211	13276478	268	10	0.585563	0.00944763	0.576116	147.933
Chr2	8686392	8686460	69	6	0.790392	0.00566735	0.784725	147.92
Chr4	2214939	2215127	189	10	0.683559	0.0441955	0.639364	147.728
Chr2	742400	742725	326	12	0.528624	0.0158991	0.512725	147.59
Chr3	1023186	1023329	144	6	0.00555648	0.792241	-0.786685	-147.579
Chr3	21509001	21509155	155	14	0.441157	0.0095959	0.431561	147.432
Chr5	19195549	19195621	73	8	0.697034	0.0167658	0.680268	147.191
Chr3	81836	81921	86	10	0.580835	0.00346508	0.57737	147.134
Chr4	2259992	2260043	52	8	0.641647	0.00537794	0.636269	147.123
Chr3	19683402	19683477	76	8	0.675347	0.00672362	0.668623	146.264
Chr1	7432340	7432479	140	6	0.800333	0.0137394	0.786594	146.135
Chr2	7860964	7861039	76	10	0.672662	0.0418495	0.630813	146.08
Chr1	21687749	21687804	56	6	0.00277024	0.742255	-0.739485	-145.778
Chr4	17898564	17898655	92	12	0.713525	0.266258	0.447267	145.698
Chr5	20134442	20134627	186	10	0.576322	0.00264386	0.573678	145.556
Chr2	5831743	5831889	147	12	0.520428	0.00464834	0.51578	144.99
Chr1	138573	138633	61	14	0.438488	0.0163529	0.422135	144.702
Chr1	1094581	1094633	53	8	0.231685	0.773618	-0.541933	-144.446
Chr3	17845484	17845696	213	14	0.419113	0.00308054	0.416033	144.311
Chr2	735413	735471	59	10	0.545232	0.00499741	0.540235	144.303
Chr4	8201618	8201764	147	10	0.123014	0.641183	-0.518169	-144.197
Chr5	5217124	5217257	134	10	0.564766	0.00379383	0.560972	144.156
Chr4	14045247	14045401	155	12	0.486426	0.00154567	0.48488	144.107
Chr5	8715124	8715408	285	10	0.581926	0.00959564	0.57233	143.473
Chr2	16625575	16625755	181	14	0.445745	0.00744613	0.438298	143.212
Chr4	2219422	2219482	61	12	0.483367	0.00661026	0.476757	143.009
Chr2	19456825	19456877	53	8	0.635516	0.00376012	0.631756	142.763
Chr5	16355290	16355340	51	12	0.199279	0.752309	-0.55303	-142.263
Chr1	17250855	17250906	52	10	0.559211	0.015305	0.543906	142.216
Chr1	25403034	25403095	62	10	0.13918	0.676652	-0.537472	-141.468
Chr1	6302540	6302595	56	12	0.524371	0.143306	0.381066	141.342
Chr2	8717162	8717237	76	8	0.787844	0.211085	0.576758	141.298
Chr4	18050648	18050856	209	14	0.400057	0.00399435	0.396063	140.964
Chr3	8411063	8411175	113	14	0.370796	0.79385	-0.423054	-140.618
Chr3	1061703	1061786	84	12	0.00342612	0.469425	-0.465998	-140.436
Chr1	23042466	23042628	163	16	0.373186	0.010695	0.362491	140.282
Chr5	15693689	15693990	302	12	0.534467	0.0123508	0.522116	140.105
Chr1	27971999	27972055	57	8	0.743202	0.0393357	0.703866	139.895
Chr1	17384044	17384190	147	6	0.738156	0.00404219	0.734114	139.479
Chr4	6352273	6352548	276	12	0.473331	0.00186031	0.471471	139.354
Chr5	13753778	13753864	87	14	0.399151	0.00384384	0.395307	139.182
Chr1	17715455	17715518	64	8	0.713502	0.0173625	0.69614	139.132
Chr1	10160299	10160469	171	12	0.513031	0.023506	0.489525	139.048
Chr2	8566977	8567198	222	12	0.46945	0.00833993	0.46111	138.781
Chr1	10335104	10335162	59	6	0.778086	0.00765409	0.770432	138.363
Chr4	14565435	14565534	100	13	0.424325	0.0038429	0.420482	138.353
Chr5	17917025	17917110	86	13	0.420451	0.00396253	0.416489	137.722
Chr3	10111525	10111720	196	10	0.598129	0.0243715	0.573758	137.688
Chr1	18687431	18687506	76	6	0.0112478	0.743734	-0.732486	-137.398
Chr3	17249185	17249349	165	14	0.399474	0.00152685	0.397947	137.184
Chr1	23224671	23224737	67	16	0.304996	0.533098	-0.228102	-137.181
Chr3	15048869	15049099	231	10	0.546522	0.00775368	0.538768	137.151
Chr2	6916287	6916444	158	8	0.634521	0.00488553	0.629635	137.105
Chr3	1133211	1133429	219	13	0.437911	0.00365056	0.434261	136.967
Chr5	13891287	13891409	123	12	0.476151	0.00182261	0.474328	136.278
Chr5	25744406	25744510	105	16	0.645697	0.30755	0.338147	136.256
Chr4	82968	83052	85	14	0.65991	0.329164	0.330746	135.769
Chr4	5836140	5836296	157	12	0.459488	0.00514536	0.454342	135.235
Chr3	11120734	11120951	218	14	0.459597	0.00987008	0.449726	135.222
Chr5	25697703	25697776	74	8	0.676976	0.00378461	0.673192	135.219
Chr2	6390999	6391181	183	13	0.455811	0.0106089	0.445202	134.939
Chr5	14108099	14108175	77	8	0.638017	0.00330063	0.634717	134.906
Chr1	20787647	20787721	75	10	0.337322	0.803546	-0.466224	-134.734
Chr5	19174533	19174612	80	6	0.827885	0.0351064	0.792778	134.591
Chr3	16808695	16808998	304	6	0.788815	0.012764	0.776051	134.25
Chr4	9320187	9320298	112	10	0.678322	0.0911366	0.587185	134.046
Chr1	20356377	20356484	108	8	0.244819	0.833711	-0.588893	-134.006
Chr2	8800430	8800640	211	12	0.260584	0.529483	-0.268898	-133.805
Chr4	10156515	10156804	290	13	0.417217	0.00876074	0.408457	133.651
Chr1	18925706	18925807	102	8	0.60559	0.00514034	0.60045	133.482
Chr4	782731	782795	65	8	0.775525	0.2132	0.562325	133.482
Chr5	18642711	18642906	196	13	0.408583	0.00279599	0.405787	133.292
Chr4	17249218	17249372	155	12	0.445474	0.00307117	0.442403	133.025
Chr1	24146391	24146686	296	12	0.429702	0.00151089	0.428192	132.662
Chr1	8284030	8284216	187	10	0.540998	0.0112508	0.529747	132.644
Chr3	5380305	5380403	99	10	0.535154	0.00261551	0.532538	132.635
Chr2	2273369	2273470	102	12	0.434705	0.00227269	0.432432	132.501
Chr1	16130354	16130533	180	12	0.439194	0.00655874	0.432635	132.26
Chr5	13284408	13284529	122	8	0.663064	0.00861539	0.654448	132.045
Chr2	7163330	7163539	210	12	0.41584	0.816556	-0.400716	-131.981
Chr5	21542801	21542885	85	6	0.843626	0.0563442	0.787282	131.751
Chr3	1210772	1210839	68	12	0.80434	0.26057	0.54377	131.621
Chr1	11143003	11143058	56	10	0.347278	0.696028	-0.348749	-131.429
Chr1	12641063	12641260	198	10	0.713048	0.192046	0.521001	131.204
Chr3	12670787	12670915	129	10	0.681336	0.0263162	0.655019	130.594
Chr3	7286706	7286858	153	10	0.492264	0.00135458	0.490909	130.493
Chr5	13233103	13233170	68	12	0.443854	0.00346195	0.440392	130.377
Chr5	13581137	13581315	179	8	0.634858	0.0133248	0.621533	130.359
Chr1	18241889	18241941	53	8	0.621051	0.00957931	0.611472	130.285
Chr3	13035631	13035807	177	8	0.624441	0.00987836	0.614562	130.156
Chr1	7114776	7114867	92	8	0.612714	0.173267	0.439447	129.882
Chr2	18498640	18498705	66	8	0.711705	0.0493238	0.662381	129.76
Chr3	845516	845653	138	12	0.452241	0.00828876	0.443952	129.564
Chr3	7137345	7137486	142	12	0.437037	0.00351698	0.43352	129.448
Chr3	16000315	16000400	86	12	0.429007	0.00365628	0.425351	129.223
Chr4	791336	791444	109	8	0.632971	0.00573795	0.627234	129.171
Chr1	5056446	5056714	269	9	0.592904	0.00409165	0.588813	128.852
Chr5	26677505	26677561	57	6	0.748729	0.00616205	0.742567	128.844
Chr1	18649153	18649204	52	10	0.575171	0.014785	0.560386	128.758
Chr5	26914045	26914123	79	9	0.563588	0.00718365	0.556405	128.65
Chr5	5528922	5529070	149	8	0.00828931	0.559094	-0.550804	-128.482
Chr3	3813359	3813497	139	10	0.557284	0.00617097	0.551113	128.417
Chr1	17720750	17720883	134	6	0.673815	0.0026485	0.671167	128.311
Chr1	16491990	16492179	190	9	0.585703	0.00230918	0.583394	128.307
Chr1	11318224	11318379	156	8	0.620876	0.00690556	0.613971	128.189
Chr5	22271667	22271906	240	12	0.445191	0.00643046	0.438761	127.864
Chr4	15036655	15036770	116	12	0.718574	0.398368	0.320206	127.859
Chr5	20856795	20856850	56	10	0.819927	0.147379	0.672549	127.794
Chr1	17211111	17211374	264	8	0.585472	0.00194985	0.583522	127.645
Chr1	27098959	27099010	52	10	0.772517	0.256119	0.516399	127.48
Chr4	17637749	17637823	75	14	0.450019	0.047698	0.402321	127.477
Chr5	23042949	23043057	109	12	0.423586	0.00355907	0.420027	127.359
Chr1	23736407	23736505	99	12	0.423815	0.00692152	0.416893	127.357
Chr5	19002436	19002551	116	12	0.4475	0.0246992	0.422801	127.225
Chr5	10209381	10209437	57	14	0.00343904	0.448352	-0.444913	-127.157
Chr4	11238579	11238660	82	8	0.656048	0.0680935	0.587955	127.095
Chr5	7671262	7671405	144	12	0.450799	0.00685228	0.443947	126.879
Chr1	18191986	18192053	68	12	0.708953	0.120959	0.587994	126.732
Chr5	23417767	23417987	221	12	0.439648	0.00550342	0.434144	126.683
Chr4	17669767	17669842	76	8	0.695963	0.0269753	0.668988	125.771
Chr1	23000758	23000816	59	10	0.780426	0.311539	0.468886	125.64
Chr5	9315977	9316055	79	12	0.479862	0.00329219	0.47657	125.636
Chr5	21274039	21274097	59	8	0.560954	0.00673088	0.554224	125.61
Chr2	6098258	6098408	151	6	0.73528	0.00629868	0.728982	125.528
Chr2	5772767	5772906	140	10	0.533543	0.0119263	0.521617	125.523
Chr1	10598426	10598629	204	10	0.470886	0.00517677	0.465709	125.436
Chr5	15841759	15841936	178	10	0.500757	0.00468599	0.496071	125.334
Chr5	20135309	20135669	361	12	0.450073	0.00440499	0.445668	125.283
Chr4	14110447	14110503	57	12	0.907041	0.322881	0.584159	125.017
Chr1	20392660	20392771	112	6	0.713207	0.00386745	0.70934	124.782
Chr3	6909747	6909822	76	12	0.671479	0.317145	0.354335	124.575
Chr1	12896555	12896675	121	11	0.47081	0.0100247	0.460786	124.474
Chr1	22241798	22241970	173	10	0.779307	0.241738	0.537569	124.368
Chr5	3752469	3752582	114	10	0.642945	0.094697	0.548248	124.307
Chr2	8075846	8075906	61	8	0.597446	0.00364033	0.593806	123.869
Chr3	7803576	7803681	106	6	0.788761	0.0437915	0.74497	123.813
Chr1	17695701	17695853	153	10	0.502198	0.00162661	0.500572	123.752
Chr2	4143803	4143953	151	8	0.651174	0.0568004	0.594374	123.361
Chr1	10599025	10599358	334	8	0.590424	0.00469398	0.58573	123.15
Chr2	18172880	18173012	133	13	0.383296	0.00795531	0.375341	123.058
Chr1	27168905	27168956	52	8	0.869675	0.405445	0.46423	122.804
Chr4	1959928	1959986	59	11	0.446071	0.00468112	0.44139	122.557
Chr4	11681409	11681514	106	8	0.615954	0.00884416	0.60711	122.506
Chr1	19962797	19963007	211	11	0.464396	0.00568795	0.458708	122.466
Chr2	8776294	8776714	421	10	0.48533	0.00418248	0.481148	122.212
Chr5	5805636	5805686	51	8	0.00639935	0.628667	-0.622267	-122.05
Chr5	17726160	17726278	119	8	0.591814	0.00488036	0.586934	121.951
Chr1	26360162	26360279	118	8	0.639147	0.00316313	0.635984	121.728
Chr1	21585317	21585420	104	11	0.496321	0.0249517	0.471369	121.678
Chr5	14957030	14957093	64	6	0.737904	0.00717008	0.730734	121.483
Chr3	16878419	16878563	145	8	0.616538	0.00614741	0.610391	121.196
Chr5	8664762	8664863	102	7	0.825527	0.125783	0.699743	121.039
Chr3	15886189	15886329	141	11	0.434373	0.0028984	0.431474	121.019
Chr5	10724416	10724510	95	8	0.66922	0.0445511	0.624669	120.916
Chr4	2822124	2822240	117	10	0.487738	0.00513	0.482608	120.708
Chr4	5322050	5322153	104	6	0.0156112	0.750331	-0.73472	-120.153
Chr4	14967890	14967949	60	6	0.84863	0.0673054	0.781324	120.131
Chr5	2650465	2650541	77	12	0.404913	0.0037446	0.401169	120.114
Chr1	19594836	19594934	99	8	0.576278	0.00464684	0.571631	120.033
Chr3	16378767	16378876	110	10	0.496408	0.0108406	0.485567	119.997
Chr1	12872541	12872685	145	8	0.632829	0.00394064	0.628888	119.804
Chr1	17353138	17353227	90	8	0.720546	0.181412	0.539134	119.713
Chr1	1883842	1883989	148	10	0.495496	0.0146799	0.480816	119.608
Chr1	22418858	22419104	247	11	0.440179	0.00468605	0.435493	119.361
Chr2	1069874	1069942	69	16	0.724886	0.44694	0.277945	119.326
Chr3	421659	421765	107	10	0.46552	0.00214901	0.463371	119.069
Chr1	23118131	23118233	103	6	0.823421	0.13139	0.692031	118.7
Chr5	698962	699212	251	10	0.493048	0.0123468	0.480701	118.395
Chr5	3371997	3372133	137	14	0.539713	0.0365597	0.503153	118.312
Chr1	26993960	26994029	70	12	0.438191	0.0217	0.416491	117.794
Chr1	17452877	17452967	91	10	0.486993	0.0315853	0.455407	117.65
Chr3	16965899	16965951	53	6	0.690881	0.0078948	0.682987	117.593
Chr3	141625	141690	66	8	0.203872	0.732258	-0.528385	-117.396
Chr4	8962376	8962571	196	11	0.429014	0.00137943	0.427634	117.382
Chr3	16537785	16537888	104	18	0.526017	0.204338	0.321679	116.686
Chr4	17283705	17283773	69	8	0.382786	0.672848	-0.290062	-116.532
Chr2	6386655	6386713	59	12	0.768894	0.328177	0.440716	116.327
Chr3	13091559	13091614	56	12	0.446417	0.826546	-0.380129	-116.213
Chr5	10876469	10876582	114	10	0.459888	0.00314868	0.45674	116.203
Chr1	24643720	24643843	124	6	0.794006	0.0436943	0.750312	116.108
Chr3	17740567	17740830	264	11	0.42473	0.00614436	0.418586	116.005
Chr3	14623615	14623719	105	8	0.608768	0.00987974	0.598889	115.889
Chr5	20659808	20659949	142	10	0.502604	0.017294	0.48531	115.79
Chr1	29233224	29233384	161	10	0.472207	0.00278203	0.469425	115.517
Chr5	1877406	1877477	72	6	0.688679	0.00145575	0.687223	115.456
Chr3	18720883	18721048	166	11	0.424725	0.00523011	0.419495	115.453
Chr4	11928880	11928952	73	8	0.567827	0.00218778	0.565639	115.353
Chr4	15123003	15123065	63	6	0.743847	0.0419028	0.701944	115.234
Chr2	426665	426771	107	24	0.634657	0.369365	0.265293	115.221
Chr1	11225299	11225500	202	6	0.647258	0.0030416	0.644216	115.135
Chr5	1686754	1686910	157	6	0.777272	0.0580087	0.719263	114.974
Chr4	13716977	13717028	52	6	0.683269	0.00160514	0.681664	114.969
Chr1	21249293	21249725	433	10	0.553499	0.0324532	0.521046	114.968
Chr5	11019167	11019280	114	8	0.579325	0.0159655	0.563359	114.955
Chr5	21080875	21080929	55	12	0.170049	0.520984	-0.350935	-114.694
Chr5	24814028	24814085	58	10	0.744038	0.2845	0.459538	114.368
Chr5	14782164	14782282	119	10	0.499452	0.0186618	0.480791	114.353
Chr1	4509295	4509349	55	16	0.339888	0.0712459	0.268642	114.053
Chr1	11225144	11225207	64	6	0.701176	0.00238096	0.698795	113.938
Chr5	21735764	21735879	116	8	0.582402	0.00922148	0.573181	113.9
Chr3	8524991	8525041	51	8	0.446438	0.89097	-0.444532	-113.807
Chr5	10937408	10937616	209	6	0.78881	0.0163209	0.772489	113.769
Chr4	11929204	11929287	84	11	0.402495	0.00159607	0.400899	113.622
Chr1	17368897	17368980	84	8	0.658581	0.0174605	0.64112	113.149
Chr3	17177670	17177790	121	8	0.591837	0.0062011	0.585636	112.853
Chr4	9370774	9370835	62	8	0.580995	0.0138511	0.567144	112.528
Chr2	1668485	1668627	143	8	0.562268	0.0140801	0.548188	112.275
Chr3	9692079	9692144	66	6	0.691721	0.0058005	0.68592	112.227
Chr1	25427674	25427777	104	10	0.438765	0.000971744	0.437793	111.992
Chr5	13723536	13723698	163	10	0.454438	0.0017674	0.452671	111.861
Chr5	13594448	13594543	96	8	0.656533	0.040671	0.615862	111.825
Chr5	24382744	24382852	109	11	0.405607	0.00543742	0.40017	111.799
Chr1	22873868	22873921	54	10	0.449286	0.00503333	0.444253	111.602
Chr5	135634	135704	71	8	0.594238	0.0196916	0.574547	111.539
Chr1	29246484	29246539	56	10	0.437275	0.011881	0.425394	111.315
Chr5	22021977	22022110	134	10	0.482886	0.0165216	0.466365	111.255
Chr4	6503886	6504054	169	11	0.447026	0.0121958	0.43483	111.099
Chr4	5551091	5551151	61	10	0.433527	0.00458261	0.428944	110.969
Chr4	3132339	3132425	87	8	0.595255	0.015759	0.579496	110.967
Chr1	21703559	21703610	52	10	0.442228	0.00245218	0.439776	110.93
Chr5	5154588	5154742	155	10	0.43927	0.00332985	0.43594	110.878
Chr2	2731798	2731901	104	6	0.691126	0.00321514	0.687911	110.789
Chr5	18063071	18063173	103	10	0.489177	0.022334	0.466843	110.642
Chr2	7984972	7985028	57	6	0.682497	0.00415751	0.67834	110.462
Chr4	16686868	16687195	328	10	0.482832	0.0148146	0.468018	110.083
Chr1	15891064	15891178	115	11	0.417146	0.00895442	0.408191	109.859
Chr2	1599065	1599223	159	10	0.448769	0.00802009	0.440749	109.831
Chr4	1463420	1463481	62	8	0.575056	0.00320695	0.571849	109.667
Chr1	24704689	24704904	216	10	0.449351	0.00719484	0.442157	109.544
Chr3	16438656	16438735	80	6	0.736538	0.00684522	0.729692	109.542
Chr5	12075694	12075926	233	10	0.442063	0.0126747	0.429388	109.497
Chr4	1322976	1323027	52	8	0.421352	0.852937	-0.431585	-109.415
Chr3	7762532	7762613	82	11	0.332961	0.68472	-0.35176	-109.232
Chr1	9438909	9438978	70	8	0.840911	0.231953	0.608958	109.102
Chr2	7207947	7208025	79	10	0.440815	0.00395747	0.436857	109.083
Chr3	3860977	3861041	65	10	0.0587902	0.478675	-0.419885	-108.935
Chr5	24853611	24853676	66	14	0.358701	0.102591	0.256111	108.761
Chr1	18644964	18645081	118	8	0.506061	0.00783392	0.498227	108.615
Chr1	16930695	16930856	162	8	0.00760571	0.550562	-0.542956	-108.491
Chr3	16647486	16647591	106	10	0.438067	0.00814621	0.429921	108.395
Chr3	16957288	16957359	72	6	0.681256	0.0141088	0.667147	108.317
Chr4	14143488	14143544	57	6	0.0518008	0.73865	-0.686849	-108.156
Chr4	7382223	7382292	70	8	0.545332	0.00502199	0.54031	107.969
Chr5	16265511	16265574	64	6	0.826564	0.0545089	0.772055	107.946
Chr4	10723273	10723369	97	10	0.444606	0.0041196	0.440486	107.939
Chr3	504431	504490	60	12	0.286014	0.612046	-0.326032	-107.897
Chr3	22582980	22583046	67	12	0.565602	0.104057	0.461544	107.894
Chr1	14011311	14011364	54	10	0.452899	0.00953581	0.443363	107.808
Chr4	7060740	7060822	83	8	0.571293	0.00691735	0.564375	107.797
Chr4	12862345	12862428	84	10	0.439532	0.00379501	0.435737	107.696
Chr2	2259604	2259692	89	10	0.525649	0.0340992	0.491549	107.338
Chr2	6836977	6837145	169	10	0.42557	0.00400276	0.421567	107.145
Chr4	5395078	5395153	76	10	0.415845	0.00189311	0.413952	106.721
Chr4	6178336	6178386	51	11	0.406873	0.0117189	0.395155	106.56
Chr4	3371884	3372037	154	6	0.812607	0.0782608	0.734346	106.469
Chr5	23914304	23914383	80	10	0.495393	0.184611	0.310782	106.306
Chr5	609979	610089	111	8	0.544132	0.0173543	0.526778	106.221
Chr4	2777390	2777451	62	6	0.668451	0.00241938	0.666031	106.043
Chr5	13604023	13604089	67	8	0.533417	0.0086217	0.524795	106.022
Chr4	6955285	6955340	56	8	0.784494	0.12631	0.658184	105.807
Chr5	14563130	14563224	95	6	0.684972	0.00595312	0.679019	105.646
Chr3	829058	829120	63	14	0.355156	0.155563	0.199592	105.637
Chr1	19959809	19959860	52	12	0.00845869	0.367351	-0.358893	-105.589
Chr2	2324835	2324890	56	8	0.496176	0.0107971	0.485379	105.559
Chr4	870197	870382	186	10	0.419579	0.00468637	0.414892	105.161
Chr1	27036739	27037020	282	11	0.440056	0.0302756	0.40978	105.128
Chr1	2986181	2986284	104	6	0.65609	0.00498996	0.6511	105.008
Chr3	10030841	10031105	265	9	0.495182	0.0166092	0.478573	104.78
Chr2	1992380	1992537	158	10	0.469634	0.0174602	0.452174	104.417
Chr1	15884495	15884578	84	10	0.402014	0.00317762	0.398837	104.361
Chr1	12381093	12381172	80	12	0.53748	0.0680743	0.469406	104.336
Chr4	7711696	7711881	186	8	0.707166	0.125935	0.581231	104.246
Chr5	9544411	9544544	134	10	0.420296	0.00167658	0.41862	104.09
Chr5	19427430	19427585	156	10	0.422599	0.00483013	0.417769	104.036
Chr2	7690978	7691298	321	10	0.419504	0.00405527	0.415448	104.011
Chr1	7605082	7605192	111	10	0.421511	0.00583765	0.415674	103.958
Chr1	25063104	25063232	129	10	0.421748	0.00452438	0.417224	103.76
Chr1	18126076	18126326	251	9	0.448178	0.00180287	0.446375	103.745
Chr2	6483302	6483404	103	8	0.620469	0.0398214	0.580647	103.667
Chr4	2552142	2552270	129	10	0.493132	0.0207734	0.472359	103.528
Chr3	10094509	10094593	85	9	0.476874	0.00689699	0.469977	103.518
Chr5	17542316	17542479	164	10	0.47582	0.0282308	0.447589	103.509
Chr5	14013126	14013182	57	11	0.408536	0.00584352	0.402693	103.064
Chr3	11367994	11368055	62	8	0.530238	0.00992017	0.520318	102.998
Chr3	14563223	14563319	97	11	0.400778	0.00565687	0.395122	102.932
Chr3	10104764	10104857	94	10	0.409157	0.00399661	0.40516	102.9
Chr4	8108933	8109037	105	10	0.407668	0.00236071	0.405308	102.894
Chr1	20626055	20626106	52	6	0.712912	0.0356097	0.677302	102.876
Chr5	17037867	17037985	119	9	0.548461	0.047872	0.500589	102.874
Chr4	2261105	2261156	52	8	0.571213	0.0861672	0.485046	102.788
Chr5	13920263	13920415	153	8	0.504562	0.00256575	0.501996	102.694
Chr2	16023971	16024124	154	10	0.410844	0.00838221	0.402462	102.593
Chr2	8218236	8218368	133	10	0.440347	0.00787837	0.432469	102.593
Chr4	9980670	9980851	182	8	0.5329	0.0120262	0.520874	102.492
Chr1	25012935	25012999	65	11	0.38302	0.00547865	0.377541	102.195
Chr5	19401008	19401078	71	16	0.672698	0.397064	0.275634	102.035
Chr1	23242970	23243066	97	6	0.726435	0.0142322	0.712202	101.932
Chr5	18353069	18353140	72	8	0.511184	0.00438302	0.506801	101.75
Chr4	192448	192509	62	6	0.656574	0.00144915	0.655125	101.714
Chr1	18044535	18044636	102	10	0.152983	0.473519	-0.320536	-101.64
Chr2	17593693	17593747	55	10	0.543812	0.119619	0.424193	101.342
Chr1	17607703	17607851	149	8	0.538317	0.013747	0.52457	101.302
Chr3	14405102	14405154	53	6	0.67788	0.0153711	0.662509	101.219
Chr3	5726270	5726501	232	6	0.0193836	0.66153	-0.642147	-101.147
Chr5	24942533	24942847	315	10	0.40123	0.00674203	0.394488	100.808
Chr3	6912641	6912758	118	8	0.577714	0.0361835	0.54153	100.681
Chr3	23066776	23066912	137	8	0.552779	0.00464881	0.54813	100.585
Chr4	10899440	10899520	81	9	0.485386	0.024393	0.460993	100.574
Chr3	11834554	11834742	189	6	0.679682	0.0132635	0.666419	100.283
Chr1	28355576	28355716	141	9	0.488256	0.0181074	0.470149	100.147
Chr5	15680213	15680414	202	7	0.511166	0.00611596	0.50505	100.066
Chr1	11066941	11067073	133	6	0.657327	0.012212	0.645115	99.9658
Chr3	18147666	18147822	157	9	0.436775	0.00132574	0.435449	99.7249
Chr1	17212876	17212946	71	8	0.570763	0.0278707	0.542892	99.707
Chr1	12654701	12654764	64	10	0.39643	0.00406134	0.392369	99.6875
Chr1	21524833	21524968	136	8	0.511068	0.0090548	0.502013	99.6707
Chr5	19505634	19505726	93	10	0.401067	0.00547235	0.395594	99.4559
Chr3	3316684	3316736	53	16	0.47088	0.173456	0.297424	99.2273
Chr2	18319707	18319759	53	8	0.480217	0.00300921	0.477208	98.9235
Chr2	5834675	5834761	87	6	0.647562	0.015972	0.63159	98.8744
Chr5	14961994	14962050	57	6	0.672756	0.0117254	0.66103	98.8605
Chr2	8671876	8672047	172	10	0.625749	0.00374102	0.622008	98.8604
Chr4	18541589	18541646	58	12	0.657845	0.372389	0.285456	98.8559
Chr1	9903447	9903502	56	6	0.758684	0.0689506	0.689733	98.8453
Chr5	10807854	10807975	122	10	0.397409	0.00550102	0.391908	98.7291
Chr5	6348801	6348950	150	9	0.450685	0.0076447	0.443041	98.6023
Chr1	16658294	16658388	95	8	0.556173	0.0265349	0.529638	98.2837
Chr1	22264110	22264192	83	14	0.205538	0.474094	-0.268556	-98.0724
Chr2	616099	616149	51	8	0.51635	0.00249137	0.513858	98.0674
Chr1	15925219	15925290	72	8	0.54198	0.0252685	0.516711	98.0667
Chr2	6215349	6215450	102	6	0.623742	0.0116967	0.612045	98.0456
Chr4	10554555	10554727	173	8	0.640562	0.0224605	0.618101	97.9173
Chr4	13415544	13415602	59	6	0.0644848	0.75375	-0.689265	-97.809
Chr1	25906396	25906463	68	12	0.318096	0.625297	-0.307201	-97.7964
Chr5	6377346	6377397	52	12	0.803012	0.364569	0.438443	97.4982
Chr1	19332957	19333037	81	10	0.428529	0.000963809	0.427565	97.4835
Chr3	8616329	8616488	160	6	0.594737	0.00452521	0.590212	97.4433
Chr3	10553947	10554083	137	10	0.409649	0.00286634	0.406783	97.3854
Chr1	18831663	18831771	109	12	0.409531	0.129127	0.280404	97.3401
Chr3	1122352	1122405	54	8	0.6598	0.0846278	0.575172	97.1525
Chr1	18598597	18598681	85	8	0.4961	0.0121925	0.483907	97.0851
Chr3	14240927	14241053	127	8	0.59806	0.062798	0.535262	97.0429
Chr1	7365486	7365604	119	6	0.615132	0.00496869	0.610164	97.0139
Chr5	249947	250030	84	9	0.413439	0.00398154	0.409457	96.9874
Chr5	13234279	13234397	119	6	0.0393107	0.676997	-0.637687	-96.9764
Chr2	8701608	8701883	276	8	0.47606	0.00322934	0.472831	96.8481
Chr5	19495408	19495524	117	9	0.423959	0.00571399	0.418245	96.7149
Chr3	2807734	2807870	137	9	0.418474	0.00233971	0.416134	96.6707
Chr3	19749386	19749506	121	9	0.421373	0.000910176	0.420463	96.46
Chr1	18643535	18643586	52	9	0.424346	0.00405606	0.42029	96.4032
Chr1	12248363	12248430	68	8	0.51229	0.0137538	0.498536	96.1592
Chr4	6833860	6834042	183	6	0.603556	0.00231036	0.601245	95.8683
Chr1	11735125	11735339	215	9	0.438667	0.00676258	0.431905	95.8384
Chr1	12291496	12291558	63	6	0.0696279	0.749974	-0.680346	-95.4727
Chr5	13313607	13313665	59	6	0.697341	0.00887595	0.688465	95.3104
Chr5	19531547	19531654	108	10	0.380931	0.00536528	0.375566	95.2042
Chr5	26454003	26454055	53	12	0.297794	0.00560715	0.292187	95.114
Chr1	21369513	21369736	224	8	0.467018	0.00347589	0.463543	95.0346
Chr4	14132056	14132106	51	10	0.562216	0.882715	-0.320499	-95.0138
Chr5	1896234	1896525	292	9	0.417631	0.00436569	0.413265	94.9836
Chr1	9250491	9250547	57	14	0.490451	0.713095	-0.222644	-94.9504
Chr1	25056250	25056340	91	8	0.481376	0.00678313	0.474592	94.8861
Chr5	2374056	2374215	160	6	0.633275	0.0163687	0.616907	94.7288
Chr4	5835587	5835658	72	8	0.534528	0.0254832	0.509045	94.6916
Chr4	2412905	2412963	59	6	0.702963	0.0342272	0.668735	94.6717
Chr1	13816834	13816940	107	6	0.644226	0.0157165	0.62851	94.6574
Chr4	8718077	8718157	81	8	0.488352	0.00903911	0.479313	94.5669
Chr5	7417165	7417293	129	8	0.593854	0.060386	0.533468	94.4398
Chr1	26756269	26756345	77	6	0.735152	0.0250259	0.710127	94.247
Chr5	20087017	20087076	60	6	0.606987	0.00554002	0.601447	93.9245
Chr5	18240063	18240255	193	8	0.48517	0.0119053	0.473265	93.9236
Chr5	7553892	7553973	82	8	0.463727	0.00354254	0.460185	93.858
Chr1	26892662	26892712	51	6	0.178898	0.742513	-0.563615	-93.8355
Chr3	13543651	13543935	285	9	0.434008	0.00981384	0.424194	93.76
Chr5	8913460	8913523	64	11	0.704758	0.314198	0.39056	93.6781
Chr1	25331649	25331770	122	9	0.416046	0.00548908	0.410557	93.4851
Chr3	14316362	14316431	70	9	0.549484	0.0713962	0.478088	93.4228
Chr3	16067435	16067571	137	9	0.403913	0.00401556	0.399897	93.4204
Chr4	15336810	15336861	52	6	0.731451	0.224738	0.506713	93.1452
Chr4	636940	637063	124	9	0.468894	0.00822911	0.460665	93.0417
Chr4	1181643	1181707	65	8	0.658727	0.382427	0.276301	92.9543
Chr4	10513608	10513906	299	9	0.424739	0.00686434	0.417875	92.9339
Chr3	15478777	15478945	169	8	0.613501	0.0389519	0.574549	92.8839
Chr1	12851004	12851093	90	7	0.645656	0.0525829	0.593073	92.8562
Chr3	10917516	10917662	147	7	0.641419	0.0485958	0.592823	92.8371
Chr1	6888450	6888510	61	8	0.620673	0.337283	0.28339	92.7899
Chr3	5591669	5591724	56	9	0.403645	0.00360028	0.400045	92.7598
Chr5	15490409	15490485	77	6	0.678333	0.00471115	0.673622	92.6241
Chr3	19471034	19471100	67	6	0.801956	0.0784887	0.723468	92.582
Chr5	15095468	15095572	105	6	0.584931	0.00402155	0.58091	92.2694
Chr3	18242299	18242349	51	8	0.449378	0.00425977	0.445118	91.0402
Chr1	23234793	23234953	161	8	0.218337	0.590027	-0.37169	-91.0122
Chr1	6014492	6014646	155	6	0.588348	0.00451813	0.58383	90.919
Chr3	20260498	20260587	90	8	0.456758	0.00333377	0.453425	90.7222
Chr2	1190606	1190698	93	8	0.450881	0.0100267	0.440854	90.5822
Chr3	8330746	8331092	347	8	0.461101	0.00148628	0.459615	90.5671
Chr5	16900295	16900411	117	8	0.462077	0.00333872	0.458738	90.429
Chr2	8041629	8041704	76	8	0.450568	0.00346461	0.447103	90.1132
Chr4	5143594	5143665	72	10	0.417852	0.027948	0.389904	89.8473
Chr4	12727562	12727633	72	8	0.476638	0.0170196	0.459619	89.6392
Chr3	21617500	21617573	74	9	0.433675	0.0145106	0.419164	89.5104
Chr5	9932466	9932532	67	9	0.419933	0.014959	0.404974	89.2033
Chr1	21516961	21517108	148	9	0.73715	0.294404	0.442745	89.1023
Chr2	16972326	16972423	98	8	0.444008	0.00659911	0.437409	89.0427
Chr2	15828901	15829014	114	9	0.395331	0.00173769	0.393594	88.9048
Chr4	7028000	7028129	130	8	0.472727	0.0163182	0.456408	88.8845
Chr2	6288034	6288144	111	8	0.449886	0.00990481	0.439981	88.7321
Chr3	15367217	15367338	122	9	0.420281	0.00587467	0.414406	88.7257
Chr1	13118505	13118766	262	8	0.465057	0.00570784	0.45935	88.6589
Chr1	8497634	8497708	75	6	0.600834	0.00768412	0.59315	88.4999
Chr1	25509713	25509766	54	8	0.535609	0.00430239	0.531307	88.0319
Chr1	24232296	24232460	165	6	0.147127	0.768544	-0.621417	-87.9842
Chr5	10705419	10705597	179	9	0.428274	0.0150415	0.413233	87.8177
Chr4	2116633	2116749	117	16	0.695448	0.486023	0.209425	87.8023
Chr4	12863855	12863941	87	8	0.49449	0.0218061	0.472684	87.7964
Chr1	16773906	16773995	90	10	0.362263	0.00562291	0.35664	87.7309
Chr5	20066367	20066423	57	8	0.251582	0.590767	-0.339185	-87.6119
Chr1	19810073	19810177	105	8	0.447737	0.0030487	0.444688	87.5225
Chr1	24317205	24317338	134	8	0.477493	0.00301753	0.474475	87.5142
Chr1	11310384	11310487	104	10	0.76397	0.154902	0.609068	87.407
Chr5	14291194	14291258	65	8	0.428911	0.00647848	0.422432	87.3288
Chr5	10357954	10358032	79	8	0.848007	0.233465	0.614541	87.2329
Chr2	1903936	1904157	222	7	0.525413	0.0157124	0.509701	87.1746
Chr3	1410212	1410279	68	8	0.697844	0.190577	0.507267	87.0646
Chr3	8714567	8714695	129	8	0.442721	0.00827962	0.434442	87.0578
Chr5	5854290	5854634	345	6	0.596072	0.0101849	0.585887	86.9655
Chr1	7871153	7871204	52	8	0.0052283	0.469634	-0.464405	-86.8486
Chr1	26344433	26344488	56	12	0.887537	0.4004	0.487137	86.795
Chr3	16606129	16606181	53	9	0.382634	0.00182989	0.380805	86.7678
Chr5	15104476	15104568	93	8	0.448299	0.0051089	0.44319	86.6564
Chr2	7716079	7716136	58	16	0.492251	0.737435	-0.245183	-86.5567
Chr5	3253505	3253560	56	8	0.423242	0.00358507	0.419657	86.3352
Chr1	13528187	13528312	126	6	0.525347	0.00545262	0.519895	86.2323
Chr5	1109656	1109706	51	8	0.440534	0.010496	0.430038	86.183
Chr3	13531718	13531768	51	8	0.443219	0.00465094	0.438568	86.0869
Chr1	28398958	28399018	61	8	0.435829	0.00959142	0.426238	85.8338
Chr1	20756056	20756147	92	16	0.565111	0.741744	-0.176634	-85.7903
Chr3	15614795	15614962	168	7	0.506425	0.00720863	0.499216	85.7575
Chr4	5645868	5645931	64	8	0.439316	0.0111484	0.428168	85.7477
Chr2	18730229	18730292	64	8	0.419201	0.00342915	0.415772	85.7373
Chr5	13340414	13340588	175	6	0.567069	0.00419016	0.562879	85.4503
Chr1	26371759	26371893	135	8	0.447384	0.00555406	0.44183	85.3882
Chr4	817475	817568	94	6	0.558447	0.00236321	0.556084	85.3679
Chr4	15200431	15200486	56	8	0.431502	0.00295629	0.428546	85.2133
Chr5	14561398	14561491	94	6	0.581757	0.00616714	0.57559	85.1636
Chr3	15206318	15206538	221	6	0.00456048	0.584006	-0.579445	-85.0619
Chr2	19671153	19671208	56	8	0.0177807	0.465364	-0.447584	-85.0612
Chr2	421528	421586	59	8	0.509621	0.0368483	0.472773	85.0522
Chr5	14230876	14230967	92	8	0.431548	0.00509882	0.426449	84.7326
Chr1	22819524	22819594	71	8	0.415208	0.00255515	0.412653	84.6702
Chr4	53347	53406	60	16	0.734726	0.546403	0.188323	84.6418
Chr2	1498995	1499167	173	8	0.469017	0.0218486	0.447169	84.4688
Chr5	7235155	7235547	393	6	0.562609	0.00829017	0.554319	84.4407
Chr5	7605448	7605582	135	8	0.423793	0.00403129	0.419761	84.2755
Chr1	16829356	16829411	56	11	0.289767	0.00323563	0.286531	84.2478
Chr1	17440842	17441011	170	6	0.596203	0.0187231	0.57748	84.1809
Chr5	7841008	7841103	96	8	0.421272	0.00394629	0.417325	84.1412
Chr3	13524727	13524804	78	6	0.713076	0.0805555	0.63252	84.002
Chr1	12166077	12166242	166	8	0.420749	0.00553453	0.415214	83.9994
Chr1	11610225	11610276	52	9	0.41975	0.911547	-0.491796	-83.9598
Chr5	17085307	17085431	125	8	0.425018	0.00684616	0.418171	83.9471
Chr5	21814408	21814505	98	6	0.551905	0.00559424	0.546311	83.9321
Chr2	5057121	5057219	99	8	0.41602	0.00560074	0.410419	83.798
Chr3	760530	760582	53	8	0.414688	0.005913	0.408775	83.6905
Chr1	19861715	19861769	55	8	0.428265	0.0122941	0.415971	83.6877
Chr5	2377654	2377718	65	10	0.371803	0.00166066	0.370142	83.6268
Chr4	8707782	8707842	61	8	0.424922	0.00678195	0.41814	83.5567
Chr1	4583616	4583718	103	8	0.429876	0.00692612	0.42295	83.5058
Chr5	19413611	19413737	127	8	0.451686	0.0172573	0.434429	83.4397
Chr2	5948526	5948622	97	6	0.594823	0.0207222	0.574101	83.3029
Chr5	13992673	13992921	249	8	0.422427	0.00321564	0.419211	83.2705
Chr5	15795877	15795976	100	8	0.419542	0.00189896	0.417643	83.229
Chr5	20507245	20507341	97	8	0.43685	0.0122485	0.424602	83.2224
Chr3	22748429	22748508	80	10	0.586971	0.123477	0.463495	82.9913
Chr3	2695872	2695929	58	8	0.42376	0.00596772	0.417793	82.9902
Chr5	9647941	9648062	122	8	0.40048	0.00256437	0.397915	82.9666
Chr5	15796119	15796181	63	9	0.408249	0.0230762	0.385173	82.8159
Chr4	10114285	10114382	98	8	0.410162	0.00097986	0.409182	82.6965
Chr3	13332803	13332959	157	8	0.423	0.00347002	0.41953	82.6879
Chr2	2637557	2637710	154	8	0.41687	0.00681685	0.410053	82.5653
Chr5	18788236	18788308	73	8	0.397318	0.0018687	0.395449	82.5257
Chr1	16865249	16865313	65	6	0.599384	0.0261003	0.573283	82.4563
Chr1	17503795	17503901	107	8	0.425503	0.00327061	0.422232	82.3319
Chr3	7980748	7980933	186	8	0.413645	0.00628798	0.407357	82.2536
Chr1	25536266	25536415	150	6	0.553386	0.00361093	0.549775	82.2355
Chr4	6735452	6735508	57	8	0.437645	0.00759358	0.430052	82.1349
Chr3	9886437	9886506	70	8	0.400575	0.00275702	0.397818	82.0956
Chr5	13892996	13893097	102	6	0.541563	0.00435336	0.537209	81.8974
Chr5	12585159	12585224	66	8	0.405315	0.00422908	0.401086	81.7205
Chr3	6794566	6794631	66	6	0.638473	0.0427293	0.595743	81.6936
Chr5	26210598	26210701	104	8	0.416055	0.00571192	0.410343	81.5236
Chr1	23755481	23755543	63	8	0.418451	0.00599484	0.412456	81.455
Chr4	13656796	13656870	75	8	0.439019	0.00564568	0.433373	81.4244
Chr2	6406265	6406317	53	8	0.641862	0.208202	0.433661	81.2931
Chr5	14936403	14936562	160	8	0.434332	0.015556	0.418776	81.2337
Chr4	16050455	16050556	102	6	0.653922	0.0410791	0.612843	81.1832
Chr2	138508	138659	152	6	0.555317	0.00687276	0.548444	81.1002
Chr4	2215247	2215328	82	6	0.576003	0.0101409	0.565862	80.8739
Chr4	11872215	11872295	81	8	0.409991	0.00369936	0.406292	80.8215
Chr3	10306471	10306538	68	8	0.409937	0.00281636	0.407121	80.8011
Chr1	18951055	18951182	128	8	0.608746	0.220174	0.388572	80.6787
Chr3	9473814	9473883	70	8	0.633092	0.0954192	0.537673	80.5551
Chr1	12401331	12401400	70	6	0.538842	0.00646261	0.532379	80.5489
Chr3	16938944	16939105	162	8	0.421475	0.0101214	0.411353	80.4309
Chr1	19721734	19721843	110	6	0.514973	0.00395374	0.511019	80.2747
Chr4	13934413	13934513	101	6	0.569952	0.261393	0.308559	80.2314
Chr1	18994645	18994752	108	6	0.572733	0.0248002	0.547933	80.2084
Chr1	19380854	19380919	66	8	0.411068	0.0083553	0.402713	80.1825
Chr3	1166857	1166907	51	6	0.586832	0.0271055	0.559726	79.9853
Chr4	16561329	16561379	51	6	0.679312	0.154197	0.525115	79.7315
Chr5	18074368	18074543	176	8	0.408921	0.00262402	0.406297	79.4731
Chr5	21927221	21927342	122	6	0.553312	0.0216629	0.531649	79.2015
Chr3	17252683	17252752	70	6	0.50055	0.00297487	0.497576	79.154
Chr4	366485	366627	143	6	0.547048	0.00378802	0.54326	79.1227
Chr5	1088427	1088478	52	8	0.400143	0.00181275	0.398331	79.0913
Chr1	21918234	21918299	66	6	0.531948	0.00223578	0.529712	78.9487
Chr2	8744136	8744376	241	8	0.174598	0.524951	-0.350352	-78.933
Chr4	10249263	10249346	84	8	0.382988	0.00332194	0.379666	78.6955
Chr1	20487028	20487089	62	10	0.118416	0.693752	-0.575336	-78.6523
Chr2	7454282	7454434	153	6	0.533349	0.0100235	0.523325	78.3948
Chr3	21665160	21665222	63	7	0.441035	0.00306892	0.437966	78.3307
Chr1	9708575	9708649	75	8	0.426873	0.0129638	0.413909	78.2971
Chr1	16882238	16882299	62	7	0.438932	0.00605075	0.432881	78.1293
Chr3	8615903	8616111	209	6	0.5309	0.010704	0.520196	78.1019
Chr5	10357058	10357123	66	9	0.378426	0.00713883	0.371288	77.9101
Chr4	6079473	6079537	65	6	0.588501	0.0322057	0.556295	77.8999
Chr5	16998974	16999048	75	7	0.432143	0.00253728	0.429606	77.7759
Chr1	10078712	10078764	53	12	0.230588	0.582615	-0.352027	-77.5425
Chr1	13640269	13640319	51	6	0.588583	0.0277377	0.560846	77.3702
Chr4	583237	583295	59	8	0.414873	0.0191736	0.395699	77.2258
Chr3	9595340	9595456	117	8	0.442423	0.0223121	0.42011	77.0444
Chr4	13081140	13081194	55	12	0.579194	0.715273	-0.136079	-76.9886
Chr1	11312990	11313086	97	7	0.436471	0.0056993	0.430772	76.9201
Chr3	973576	973655	80	7	0.735038	0.361943	0.373096	76.7769
Chr5	19438802	19438867	66	8	0.401916	0.00879008	0.393126	76.5839
Chr5	24382432	24382598	167	6	0.511154	0.000933065	0.510221	76.4482
Chr4	6047753	6047813	61	7	0.435261	0.00268203	0.432578	76.393
Chr3	88676	88744	69	11	0.00253988	0.278665	-0.276125	-76.3367
Chr1	22211040	22211143	104	6	0.503098	0.00834276	0.494756	76.1495
Chr4	8620161	8620229	69	8	0.741589	0.161686	0.579903	76.0232
Chr3	21894875	21895067	193	8	0.164731	0.516692	-0.351961	-75.9792
Chr3	11485992	11486096	105	7	0.5137	0.0238349	0.489865	75.8989
Chr3	3042950	3043034	85	12	0.545278	0.712338	-0.16706	-75.7583
Chr1	2877569	2877631	63	7	0.450919	0.00627178	0.444647	75.3481
Chr2	5872778	5872841	64	7	0.409672	0.00282896	0.406843	75.3318
Chr1	19644499	19644692	194	6	0.00575594	0.629367	-0.623611	-75.2188
Chr5	15590601	15590662	62	6	0.484052	0.00197803	0.482074	75.104
Chr3	11063771	11063844	74	7	0.420338	0.00262991	0.417708	75.0874
Chr1	23238371	23238543	173	8	0.548475	0.0998989	0.448576	75.0838
Chr3	16586257	16586320	64	6	0.50768	0.00433874	0.503341	74.7312
Chr5	9133803	9133875	73	7	0.422894	0.00608222	0.416812	74.6889
Chr1	26802125	26802398	274	7	0.43821	0.00997195	0.428238	74.5822
Chr3	9754866	9754921	56	8	0.439759	0.035009	0.40475	74.5736
Chr1	10701673	10701911	239	8	0.522022	0.0571734	0.464849	74.5501
Chr3	11093384	11093510	127	6	0.501776	0.00347663	0.498299	74.5433
Chr1	17413967	17414071	105	6	0.495629	0.00725882	0.48837	74.511
Chr4	848521	848683	163	6	0.56121	0.0119211	0.549288	74.3671
Chr3	2551625	2551708	84	7	0.410369	0.00432082	0.406048	74.3474
Chr5	15485705	15485813	109	7	0.427585	0.00696037	0.420625	74.2477
Chr4	9884793	9884890	98	8	0.366725	0.00328308	0.363442	74.1133
Chr5	12306385	12306563	179	7	0.40982	0.00196786	0.407852	73.907
Chr1	25509888	25509940	53	14	0.611353	0.361322	0.250031	73.8566
Chr5	16850906	16851042	137	7	0.434287	0.00514643	0.429141	73.6567
Chr5	16257368	16257559	192	7	0.425571	0.00203269	0.423538	73.535
Chr5	19057315	19057378	64	8	0.419787	0.0273677	0.392419	73.5308
Chr1	22685853	22685953	101	10	0.295156	0.484105	-0.188949	-73.485
Chr3	8691883	8691939	57	7	0.432143	0.00232533	0.429818	73.4482
Chr5	14696723	14696777	55	7	0.425224	0.00377419	0.42145	73.3785
Chr1	16969090	16969177	88	6	0.506987	0.00311788	0.503869	73.3048
Chr1	17400622	17400680	59	6	0.48775	0.0028241	0.484926	73.2861
Chr4	10425070	10425156	87	7	0.420505	0.00520437	0.415301	73.1676
Chr4	9737788	9737858	71	7	0.449244	0.0208576	0.428387	73.0179
Chr5	19526819	19526964	146	6	0.482445	0.00408727	0.478358	72.8409
Chr4	2584145	2584213	69	6	0.539876	0.00216884	0.537708	72.787
Chr5	9361032	9361170	139	6	0.527358	0.00793498	0.519423	72.7601
Chr3	10942945	10942999	55	6	0.54336	0.0221041	0.521256	72.6713
Chr3	10421341	10421490	150	7	0.424178	0.00656247	0.417616	72.665
Chr5	19672867	19673025	159	6	0.512802	0.0183247	0.494477	72.6085
Chr4	10265566	10265648	83	7	0.419754	0.00334903	0.416405	72.4386
Chr3	11454136	11454248	113	6	0.506305	0.00456433	0.501741	72.4277
Chr2	16370330	16370403	74	7	0.40653	0.00294132	0.403589	72.3277
Chr5	13941601	13941655	55	6	0.624666	0.0409881	0.583678	72.2466
Chr3	22790781	22790844	64	7	0.44088	0.0175946	0.423285	72.1671
Chr5	2262936	2263043	108	6	0.501907	0.0154773	0.486429	72.0526
Chr4	5961600	5961671	72	6	0.508811	0.0221862	0.486625	72.0471
Chr3	10713834	10714089	256	7	0.404362	0.0025928	0.401769	72.0048
Chr1	26010265	26010376	112	6	0.490239	0.0016865	0.488552	71.8326
Chr5	13114083	13114147	65	6	0.480762	0.00551602	0.475246	71.649
Chr2	6059408	6059460	53	7	0.39979	0.00552825	0.394262	71.6134
Chr4	5728277	5728350	74	7	0.406417	0.00376303	0.402654	71.6059
Chr2	8796905	8796991	87	6	0.306656	0.598681	-0.292025	-71.5445
Chr4	17121111	17121163	53	6	0.728599	0.305299	0.4233	71.5401
Chr3	6329775	6329960	186	6	0.269045	0.563343	-0.294298	-71.5366
Chr1	20392436	20392493	58	12	0.680149	0.394812	0.285336	71.4353
Chr3	7253752	7253893	142	7	0.414048	0.00900859	0.405039	71.4313
Chr1	6640254	6640325	72	7	0.408137	0.00813529	0.400001	71.2585
Chr2	5522755	5522822	68	7	0.412561	0.013716	0.398845	71.2461
Chr1	22865517	22865671	155	10	0.475704	0.127431	0.348274	71.1384
Chr5	13670473	13670535	63	8	0.112729	0.395271	-0.282543	-70.9986
Chr3	7895040	7895091	52	8	0.679131	0.475513	0.203618	70.9649
Chr1	17569091	17569143	53	8	0.518221	0.862921	-0.3447	-70.7284
Chr1	4411495	4411560	66	6	0.479331	0.00801381	0.471317	70.7022
Chr2	16370555	16370613	59	7	0.418709	0.0106251	0.408084	70.6809
Chr4	89279	89333	55	7	0.43296	0.0116808	0.42128	70.6591
Chr3	3774291	3774352	62	8	0.332891	0.00200656	0.330885	70.3801
Chr5	3751435	3751517	83	7	0.431395	0.0307988	0.400596	70.1962
Chr3	20233465	20233516	52	7	0.412545	0.0104564	0.402089	70.1619
Chr3	12473323	12473450	128	6	0.494675	0.0134447	0.48123	70.0827
Chr4	606896	606953	58	6	0.487034	0.0040865	0.482948	69.9969
Chr4	6024523	6024626	104	7	0.397191	0.00230352	0.394888	69.995
Chr3	11967358	11967459	102	6	0.466372	0.00470501	0.461667	69.9785
Chr2	18529281	18529341	61	7	0.41419	0.00786194	0.406328	69.8527
Chr3	435460	435561	102	10	0.535352	0.28492	0.250433	69.7796
Chr5	8555159	8555318	160	6	0.476047	0.00544159	0.470606	69.7544
Chr5	10357200	10357512	313	7	0.483543	0.015944	0.467599	69.753
Chr2	984265	984319	55	8	0.558856	0.134219	0.424637	69.6289
Chr4	15200981	15201060	80	7	0.418801	0.0137397	0.405061	69.5848
Chr4	538913	538964	52	6	0.748646	0.31169	0.436955	69.2609
Chr4	11000878	11000975	98	6	0.466462	0.00778236	0.458679	69.1869
Chr1	12183288	12183369	82	6	0.457197	0.00396901	0.453228	69.117
Chr3	924866	924944	79	6	0.568596	0.274831	0.293765	69.0944
Chr1	13256069	13256128	60	7	0.386124	0.000947737	0.385176	68.9404
Chr2	725751	725823	73	6	0.48729	0.0139499	0.473341	68.6175
Chr1	22226492	22226558	67	7	0.416572	0.011592	0.40498	68.5942
Chr2	8075629	8075679	51	6	0.508611	0.0198761	0.488735	68.3346
Chr5	9803389	9803453	65	6	0.457125	0.00289291	0.454232	68.2561
Chr1	23049051	23049233	183	14	0.583596	0.476022	0.107575	68.1898
Chr1	24483478	24483540	63	7	0.465273	0.036098	0.429175	68.1302
Chr1	9037497	9037549	53	6	0.196472	0.645628	-0.449157	-67.8595
Chr1	9924961	9925046	86	6	0.458043	0.000931343	0.457111	67.8334
Chr5	5390883	5390961	79	10	0.492861	0.714362	-0.221501	-67.7152
Chr1	22549310	22549382	73	7	0.457398	0.0462282	0.411169	67.6413
Chr5	19414088	19414195	108	7	0.401438	0.0141715	0.387267	67.4915
Chr1	18174748	18174803	56	14	0.570571	0.282925	0.287647	67.4434
Chr4	15112571	15112680	110	6	0.431052	0.00864327	0.422408	67.3718
Chr3	16635726	16635806	81	6	0.531982	0.0379966	0.493985	67.342
Chr1	22998865	22999033	169	6	0.272134	0.570649	-0.298514	-67.34
Chr4	10112663	10112727	65	7	0.398861	0.0204955	0.378365	67.2398
Chr1	6587631	6587698	68	7	0.376483	0.0022879	0.374195	67.009
Chr2	7066661	7066715	55	9	0.45997	0.130983	0.328987	66.5652
Chr4	14915720	14915826	107	6	0.456338	0.00277167	0.453566	66.5161
Chr2	6873362	6873414	53	6	0.444508	0.00558644	0.438921	66.4637
Chr3	10684238	10684336	99	6	0.450438	0.00478381	0.445654	66.4487
Chr2	5921598	5921658	61	7	0.377364	0.00546358	0.3719	66.4252
Chr1	19742279	19742334	56	6	0.43196	0.00232083	0.429639	66.3982
Chr2	5019046	5019207	162	6	0.462311	0.0136941	0.448617	66.2467
Chr2	16798379	16798448	70	6	0.425369	0.00374109	0.421628	66.0489
Chr5	16120079	16120135	57	7	0.403343	0.00577783	0.397565	65.9846
Chr4	10532923	10533041	119	6	0.482541	0.0109103	0.47163	65.7878
Chr1	18078723	18078783	61	7	0.55522	0.10083	0.454391	65.7407
Chr1	8540513	8540588	76	6	0.443099	0.00724944	0.43585	65.6593
Chr3	4751941	4752010	70	6	0.435095	0.00484527	0.430249	65.335
Chr3	11241406	11241484	79	6	0.731387	0.123334	0.608053	65.0549
Chr3	10241731	10241812	82	6	0.426919	0.00390642	0.423013	64.7091
Chr5	17710529	17710599	71	6	0.452727	0.00615311	0.446574	64.6757
Chr3	14836291	14836342	52	6	0.496631	0.025298	0.471333	64.5958
Chr5	617782	617924	143	8	0.157812	0.473782	-0.31597	-64.522
Chr3	11887361	11887447	87	6	0.416211	0.000952538	0.415258	64.4834
Chr5	19019680	19019743	64	6	0.429632	0.00566204	0.42397	64.4739
Chr1	10195932	10196113	182	6	0.439689	0.00595955	0.43373	64.4721
Chr3	20032335	20032413	79	7	0.46543	0.0634495	0.401981	64.4668
Chr1	5975942	5976007	66	6	0.426029	0.00242756	0.423601	64.4277
Chr2	8518913	8518963	51	6	0.418036	0.00352107	0.414515	64.2691
Chr1	13343506	13343577	72	6	0.435296	0.010974	0.424322	63.9917
Chr2	17207714	17207770	57	6	0.430641	0.0122369	0.418404	63.4726
Chr1	9218856	9218913	58	6	0.426792	0.000998573	0.425793	63.4664
Chr4	2691042	2691097	56	6	0.407148	0.00320638	0.403941	63.4637
Chr4	7369303	7369390	88	6	0.42419	0.00152111	0.422669	63.458
Chr1	23334969	23335024	56	6	0.446341	0.0016099	0.444731	63.4025
Chr2	4473389	4473447	59	6	0.434178	0.010647	0.423531	63.2728
Chr4	6180097	6180203	107	6	0.474439	0.021031	0.453408	63.2507
Chr4	7312775	7312864	90	6	0.411188	0.00555772	0.40563	63.1901
Chr5	19910266	19910401	136	6	0.430342	0.0116991	0.418643	63.0418
Chr3	1849242	1849446	205	6	0.443862	0.0128276	0.431034	63.0085
Chr3	5393951	5394004	54	8	0.631753	0.407458	0.224295	62.9712
Chr2	6034998	6035051	54	6	0.396176	0.00145776	0.394718	62.9141
Chr1	6638962	6639057	96	6	0.413276	0.000938275	0.412338	62.8226
Chr2	7033148	7033206	59	6	0.408452	0.00277982	0.405672	62.8063
Chr1	6722725	6722811	87	6	0.126303	0.698254	-0.571951	-62.7962
Chr1	11032804	11032933	130	6	0.420809	0.0017686	0.41904	62.6072
Chr5	2369986	2370040	55	6	0.410936	0.00575654	0.405179	62.5874
Chr5	15245238	15245294	57	7	0.535214	0.0666203	0.468593	62.5871
Chr1	19451761	19451848	88	6	0.432639	0.0119876	0.420652	62.5602
Chr1	29289687	29289748	62	6	0.424849	0.0054109	0.419438	62.4077
Chr3	14761438	14761510	73	6	0.41807	0.0052221	0.412847	62.302
Chr1	20156874	20156936	63	6	0.437077	0.0104606	0.426616	62.2338
Chr2	2019010	2019072	63	6	0.411345	0.00349589	0.407849	62.1977
Chr3	11071481	11071550	70	7	0.393138	0.0154745	0.377664	62.1851
Chr1	23566066	23566287	222	6	0.418387	0.00765228	0.410734	62.1473
Chr4	6426376	6426468	93	6	0.405777	0.00512121	0.400656	61.9976
Chr5	20818731	20818786	56	8	0.438727	0.648847	-0.21012	-61.9538
Chr5	9803049	9803119	71	6	0.425046	0.00949854	0.415547	61.9369
Chr3	6728210	6728279	70	6	0.445281	0.0163079	0.428973	61.907
Chr3	11793361	11793411	51	6	0.427965	0.00097892	0.426986	61.6404
Chr5	1459079	1459240	162	6	0.425473	0.00420551	0.421268	61.5858
Chr4	15691680	15691880	201	8	0.61248	0.372071	0.24041	61.5131
Chr2	7702344	7702414	71	6	0.416303	0.00735249	0.40895	61.4594
Chr3	7670682	7670748	67	6	0.422225	0.00808338	0.414142	61.4515
Chr1	27120783	27121045	263	6	0.579687	0.057238	0.522449	61.4259
Chr5	15119981	15120136	156	6	0.406685	0.0063498	0.400335	61.3524
Chr3	16606727	16606796	70	6	0.472939	0.0320342	0.440904	61.2388
Chr1	24127000	24127185	186	6	0.409329	0.00615712	0.403172	61.1875
Chr1	19464937	19464988	52	6	0.424694	0.0137698	0.410924	61.183
Chr1	24271820	24271898	79	6	0.510194	0.0452557	0.464939	61.1785
Chr2	8227720	8227776	57	7	0.498279	0.0820854	0.416194	61.05
Chr2	19327328	19327378	51	6	0.395078	0.000963585	0.394114	60.9791
Chr3	10572180	10572230	51	6	0.396478	0.00743159	0.389046	60.939
Chr4	18181784	18181850	67	6	0.432279	0.0184143	0.413865	60.9114
Chr5	10458891	10458951	61	6	0.429597	0.00446667	0.42513	60.8861
Chr3	974704	974771	68	6	0.30383	0.582504	-0.278674	-60.7073
Chr5	16588639	16588691	53	6	0.412146	0.000920105	0.411226	60.4316
Chr5	6836312	6836403	92	7	0.184357	0.573894	-0.389537	-60.3556
Chr3	11268427	11268493	67	18	0.658656	0.739974	-0.0813186	-59.776
Chr1	21060362	21060417	56	6	0.433007	0.00433452	0.428672	59.737
Chr3	21665018	21665096	79	6	0.404202	0.0126446	0.391558	59.6496
Chr4	10757459	10757542	84	6	0.4505	0.00101063	0.449489	59.6144
Chr2	7677968	7678103	136	6	0.447802	0.0333583	0.414444	59.6057
Chr3	21509242	21509299	58	6	0.424487	0.00371118	0.420776	59.5129
Chr5	18931511	18931563	53	7	0.627027	0.223499	0.403528	59.3722
Chr4	5283366	5283510	145	6	0.512417	0.0452214	0.467195	59.363
Chr1	12222132	12222232	101	8	0.467733	0.153009	0.314723	59.3336
Chr5	9846450	9846501	52	6	0.40641	0.010573	0.395837	58.7406
Chr1	21916528	21916578	51	6	0.406049	0.0014442	0.404604	58.5324
Chr5	1163189	1163257	69	12	0.301959	0.116389	0.18557	58.1354
Chr5	25491388	25491536	149	6	0.512976	0.282402	0.230574	57.9235
Chr1	12368884	12368944	61	10	0.389155	0.136208	0.252946	57.7874
Chr3	6480710	6480767	58	8	0.528119	0.0882933	0.439826	57.6733
Chr2	8773800	8773932	133	6	0.597806	0.314742	0.283063	57.5953
Chr1	18404285	18404483	199	8	0.462703	0.376472	0.0862312	57.4711
Chr1	9353802	9353894	93	6	0.566676	0.0901816	0.476495	56.5315
Chr1	22643986	22644088	103	6	0.577839	0.295767	0.282073	56.4992
Chr5	872693	872755	63	10	0.181128	0.503747	-0.322619	-56.2261
Chr1	6117658	6117776	119	13	0.410238	0.287849	0.122389	55.4298
Chr1	28843440	28843492	53	6	0.364901	0.00208003	0.362821	55.2045
Chr1	4561441	4561495	55	16	0.326315	0.222118	0.104197	54.7935
Chr5	13664913	13664997	85	6	0.554129	0.284264	0.269866	54.4222
Chr3	1000030	1000120	91	6	0.524161	0.280921	0.24324	53.8038
Chr3	5983592	5983679	88	8	0.584822	0.209577	0.375244	53.613
Chr1	2397669	2397748	80	8	0.690115	0.464985	0.225131	53.5482
Chr3	20569590	20569694	105	6	0.51147	0.313041	0.198429	52.892
Chr1	17717692	17717743	52	6	0.580232	0.201771	0.378461	52.6325
Chr1	16869022	16869093	72	6	0.040669	0.586664	-0.545995	-52.3836
Chr1	17925247	17925297	51	7	0.549111	0.700509	-0.151398	-52.071
Chr1	12075789	12075892	104	6	0.233062	0.533772	-0.300711	-51.9376
Chr1	18235880	18236067	188	6	0.509485	0.241533	0.267952	50.9333
Chr1	29223573	29223623	51	9	0.665396	0.370233	0.295163	50.3539
Chr2	6699002	6699057	56	9	0.440452	0.760626	-0.320173	-49.8903
Chr5	7990360	7990598	239	20	0.250822	0.142203	0.108619	49.257
Chr1	17156427	17156508	82	6	0.49593	0.246732	0.249198	49.0372
Chr2	1177389	1177441	53	6	0.359502	0.818154	-0.458651	-49.0307
Chr1	20515672	20515724	53	6	0.301506	0.00203555	0.29947	48.3979
Chr3	11920549	11920617	69	6	0.628924	0.181877	0.447047	47.2822
Chr2	8800238	8800291	54	6	0.553924	0.292639	0.261285	47.1009
Chr1	28816723	28816786	64	12	0.331915	0.519645	-0.18773	-47.0808
Chr3	7852224	7852301	78	8	0.535054	0.0194356	0.515619	46.9762
Chr1	7425001	7425055	55	8	0.204125	0.442343	-0.238218	-46.5968
Chr4	747678	747748	71	6	0.435302	0.169666	0.265636	46.0578
Chr5	17623181	17623259	79	10	0.266969	0.477875	-0.210906	-45.9726
Chr1	9941425	9941497	73	8	0.315803	0.422438	-0.106635	-44.8745
Chr4	6755705	6755773	69	6	0.260169	0.488189	-0.22802	-44.584
Chr4	10906815	10906869	55	12	0.310691	0.157963	0.152728	44.4559
Chr4	14162428	14162553	126	20	0.358124	0.238714	0.11941	43.9232
Chr1	23034951	23035046	96	7	0.603826	0.509298	0.0945282	43.8647
Chr3	7264362	7264414	53	6	0.293462	0.00214608	0.291316	43.847
Chr1	10830196	10830267	72	8	0.641184	0.422875	0.218309	43.481
Chr3	22639535	22639631	97	8	0.422617	0.66677	-0.244153	-40.009
Chr1	22841170	22841227	58	8	0.199465	0.408112	-0.208647	-39.9932
Chr5	20956842	20956901	60	10	0.534212	0.3997	0.134512	39.9103
Chr1	24862630	24862686	57	10	0.486116	0.545581	-0.0594648	-39.1156
Chr3	18532627	18532678	52	6	0.578053	0.462553	0.1155	38.5024
Chr2	17497727	17497784	58	8	0.401743	0.263873	0.137871	38.2346
Chr3	17235602	17235653	52	9	0.499977	0.366018	0.133959	37.9182
Chr1	17828255	17828328	74	10	0.522617	0.621506	-0.0988891	-37.3006
Chr2	8768954	8769234	281	8	0.231166	0.492961	-0.261795	-36.9827
Chr3	19481011	19481061	51	6	0.867872	0.30424	0.563632	36.4389
Chr1	1435716	1435795	80	18	0.660396	0.57966	0.0807359	36.1173
Chr4	385436	385516	81	16	0.530876	0.585638	-0.0547621	-35.8009
Chr1	30205815	30205907	93	6	0.291659	0.519035	-0.227376	-35.4955
Chr1	19354742	19354826	85	14	0.389005	0.249782	0.139222	35.1881
Chr3	18217119	18217216	98	6	0.229397	0.476699	-0.247302	-34.4805
Chr1	20064041	20064179	139	6	0.417858	0.212744	0.205114	33.9109
Chr1	11688215	11688347	133	16	0.335738	0.369391	-0.033653	-33.4625
Chr5	21676207	21676273	67	10	0.542025	0.298882	0.243143	32.612
Chr1	18514375	18514520	146	8	0.407066	0.206893	0.200174	30.4802
Chr1	9766617	9766778	162	8	0.407788	0.44389	-0.0361024	-30.0786
Chr2	8653099	8653192	94	8	0.375601	0.417873	-0.0422719	-28.8471
Chr1	19913954	19914012	59	8	0.490961	0.345861	0.1451	28.8135
Chr1	20083620	20083728	109	6	0.540632	0.296915	0.243717	28.6166
Chr1	21621361	21621423	63	11	0.33183	0.229489	0.102342	28.0601
Chr3	1015731	1015830	100	7	0.329041	0.174757	0.154284	27.6818
Chr5	177333	177490	158	6	0.455656	0.287713	0.167942	27.3412
Chr5	21808182	21808233	52	10	0.20417	0.426444	-0.222274	-27.2333
Chr2	6852037	6852092	56	6	0.369954	0.195768	0.174186	25.6023
Chr4	15304560	15304700	141	10	0.51988	0.496864	0.0230154	25.3447
Chr3	17594456	17594515	60	10	0.507983	0.500847	0.0071356	25.2101
Chr2	7486651	7486785	135	6	0.322005	0.504587	-0.182582	-24.7026
Chr1	20878956	20879034	79	11	0.34171	0.392742	-0.0510315	-24.2422
Chr5	5562094	5562208	115	8	0.335426	0.499587	-0.164161	-23.9982
Chr1	17509473	17509525	53	10	0.443954	0.620402	-0.176448	-23.8221
Chr1	8434408	8434500	93	8	0.390185	0.520002	-0.129817	-23.5349
Chr1	10940653	10940704	52	8	0.652132	0.61469	0.0374411	22.2652
Chr5	5189094	5189144	51	8	0.613487	0.500636	0.112851	-22.1902
Chr5	15323942	15324017	76	12	0.336008	0.450013	-0.114005	-21.9826
Chr2	6831798	6831851	54	12	0.640511	0.726198	-0.0856872	-21.8831
Chr4	12742415	12742465	51	6	0.534484	0.549773	-0.0152898	-21.6959
Chr3	16468384	16468457	74	8	0.469827	0.633846	-0.16402	-21.5939
Chr1	8312467	8312526	60	12	0.572733	0.668052	-0.0953193	-21.3073
Chr5	859094	859179	86	8	0.569717	0.266448	0.303269	21.0136
Chr5	9695845	9695902	58	6	0.477505	0.288531	0.188974	20.0653
Chr3	12359953	12360023	71	10	0.226866	0.205927	0.0209385	19.7337
Chr1	24492459	24492542	84	14	0.592786	0.674103	-0.0813179	-19.5154
Chr5	25672143	25672200	58	14	0.498002	0.504888	-0.00688584	-19.1025
Chr1	21071445	21071534	90	12	0.183186	0.330183	-0.146997	19.0814
Chr1	19297326	19297537	212	6	0.367051	0.229804	0.137247	18.8567
Chr1	18083378	18083444	67	8	0.35848	0.331018	0.0274619	-18.4543
Chr5	1285033	1285152	120	6	0.291911	0.477581	-0.18567	-17.6514
Chr3	22639718	22639788	71	6	0.567787	0.641671	-0.0738848	-17.1786
Chr5	8357185	8357242	58	10	0.289662	0.289898	-0.000236754	16.9684
Chr4	14401968	14402038	71	9	0.188599	0.108469	0.0801302	16.2825
Chr5	25720285	25720375	91	14	0.466969	0.607502	-0.140534	-15.5572
Chr5	6774886	6774955	70	20	0.523027	0.522464	0.000563146	-15.1605
Chr1	24819109	24819159	51	12	0.644359	0.527882	0.116476	13.7439
Chr2	3943571	3943633	63	10	0.566539	0.68567	-0.119131	-13.6132
Chr1	12490659	12490716	58	8	0.442231	0.648938	-0.206707	-13.5086
Chr4	6925154	6925210	57	10	0.5468	0.674242	-0.127442	-13.2488
Chr1	18708888	18708987	100	8	0.624931	0.466894	0.158037	12.9318
Chr1	24825572	24825623	52	8	0.193017	0.264248	-0.0712313	-12.4907
Chr3	6480895	6480946	52	8	0.53659	0.32842	0.208171	12.4411
Chr5	18688106	18688187	82	14	0.555752	0.567506	-0.0117545	-11.8403
Chr3	10134083	10134147	65	10	0.356669	0.454711	-0.0980414	-11.1259
Chr4	17456811	17456863	53	6	0.557035	0.516689	0.0403458	10.5407
Chr3	1248775	1248827	53	6	0.590743	0.606376	-0.0156329	-10.1991
Chr2	7665527	7665683	157	6	0.528347	0.353965	0.174382	9.9731
Chr1	19708961	19709012	52	6	0.532617	0.492012	0.0406051	9.04544
Chr3	2466573	2466625	53	6	0.315959	0.368833	-0.0528739	-8.28979
Chr3	1003553	1003888	336	12	0.351479	0.366502	-0.0150235	8.12575
Chr3	1250788	1250839	52	12	0.751958	0.754846	-0.0028886	7.85114
Chr1	25191979	25192053	75	13	0.536863	0.515125	0.021738	7.67089
Chr1	18065236	18065363	128	8	0.405536	0.399715	0.00582177	7.65443
Chr5	16928858	16928908	51	7	0.187747	0.10064	0.0871073	7.41496
Chr3	6107854	6107906	53	6	0.553352	0.578786	-0.0254341	-6.98144
Chr4	14113251	14113342	92	10	0.583226	0.501857	0.0813689	6.79778
Chr4	13479031	13479082	52	6	0.299922	0.238403	0.0615197	-6.37387
Chr5	23011204	23011256	53	10	0.729843	0.740066	-0.0102226	5.83149
Chr4	11141029	11141091	63	9	0.592512	0.61152	-0.0190077	-5.58643
Chr1	12128298	12128480	183	10	0.286577	0.263877	0.0227001	-5.16416
Chr1	19661389	19661496	108	18	0.482327	0.491758	-0.00943108	-4.31128
Chr2	8728769	8728896	128	6	0.285173	0.399945	-0.114772	-3.76613
Chr1	22867220	22867273	54	14	0.423092	0.458448	-0.0353561	-2.41549
Chr1	30542	30594	53	10	0.727232	0.710292	0.0169401	1.49448

## Sheet: ros1-3 v Col-0 endo CHG
chr	start	end	length	nCG	meanMethy1	meanMethy2	diff.Methy	areaStat
Chr5	9271880	9272134	255	24	0.569676	0.0210531	0.548623	353.345
Chr4	11826744	11827099	356	31	0.443897	0.0504551	0.393442	297.715
Chr2	5851731	5852062	332	23	0.619103	0.0927357	0.526367	275.4
Chr5	13834684	13835052	369	30	0.616281	0.211406	0.404875	254.514
Chr2	7602574	7602800	227	18	0.501801	0.00342251	0.498379	253.747
Chr1	11066757	11067003	247	24	0.63078	0.149954	0.480826	245.803
Chr1	7744978	7745312	335	22	0.52964	0.0516976	0.477942	243.425
Chr5	10331131	10331346	216	23	0.532279	0.0385311	0.493748	241.66
Chr5	3910649	3911014	366	17	0.702221	0.160559	0.541662	227.597
Chr5	2105621	2105915	295	18	0.601445	0.0753373	0.526107	223.279
Chr5	10318507	10318804	298	25	0.621875	0.171828	0.450047	209.838
Chr5	2396243	2396510	268	18	0.550782	0.0606256	0.490157	208.917
Chr3	15597806	15597974	169	21	0.625906	0.198481	0.427425	198.11
Chr1	17570478	17570560	83	12	0.771933	0.100611	0.671321	195.869
Chr2	7602864	7602963	100	15	0.445727	0.00338229	0.442345	194.388
Chr5	15490380	15490457	78	9	0.734371	0.0160101	0.718361	192.4
Chr2	18703174	18703350	177	13	0.701584	0.0957833	0.6058	188.858
Chr1	3360164	3360258	95	14	0.569675	0.0403446	0.52933	187.094
Chr5	6619511	6619742	232	16	0.430855	0.0164265	0.414429	172.101
Chr5	20427665	20427874	210	17	0.461601	0.00938051	0.45222	170.504
Chr1	7974328	7974533	206	15	0.452728	0.00751477	0.445214	167.123
Chr3	12670843	12671009	167	13	0.583592	0.0574403	0.526152	166.504
Chr1	10545267	10545359	93	14	0.497477	0.0196495	0.477828	165.712
Chr5	1686672	1686862	191	20	0.505557	0.0976152	0.407942	165.65
Chr3	15186440	15186514	75	14	0.468303	0.0105223	0.457781	161.715
Chr3	16808890	16808996	107	12	0.562717	0.026022	0.536695	160.625
Chr5	9818989	9819170	182	20	0.301401	0.00546712	0.295934	160.001
Chr1	14024636	14024755	120	13	0.501574	0.00938012	0.492194	159.26
Chr5	15580526	15580638	113	16	0.554976	0.121262	0.433715	152.573
Chr5	23914728	23914972	245	18	0.39586	0.0380064	0.357853	151.275
Chr2	5876344	5876491	148	13	0.518181	0.0813465	0.436835	135.471
Chr1	5056650	5056799	150	10	0.530763	0.00353248	0.52723	135.091
Chr5	13284414	13284530	117	11	0.534551	0.0346616	0.49989	133.978
Chr4	10992793	10992918	126	15	0.690202	0.263835	0.426366	132.995
Chr2	752304	752446	143	15	0.489772	0.0867363	0.403036	130.472
Chr5	3371921	3372131	211	17	0.389441	0.0153929	0.374048	130.115
Chr3	23207508	23207571	64	10	0.571452	0.0463456	0.525107	128.505
Chr4	12599528	12599681	154	16	0.463051	0.0881384	0.374913	128.16
Chr3	15598025	15598087	63	10	0.487118	0.0216614	0.465457	127.751
Chr1	5056449	5056588	140	14	0.351629	0.00798605	0.343643	127.13
Chr2	2736181	2736234	54	10	0.501577	0.00861928	0.492958	122.958
Chr5	18573704	18573843	140	14	0.406336	0.0435889	0.362747	121.231
Chr1	11225183	11225457	275	12	0.440532	0.0191329	0.421399	120.795
Chr1	7969436	7969531	96	12	0.608703	0.150522	0.458181	119.526
Chr1	16659437	16659650	214	9	0.592995	0.051146	0.541849	118.841
Chr4	13887094	13887255	162	14	0.509598	0.104764	0.404834	118.366
Chr4	7356507	7356638	132	14	0.417928	0.0589923	0.358936	117.611
Chr5	9637496	9637575	80	11	0.406977	0.00713329	0.399843	117.259
Chr5	8629905	8630180	276	12	0.411968	0.0158865	0.396082	116.012
Chr5	22514571	22514647	77	12	0.48176	0.0557357	0.426024	115.291
Chr3	22370842	22370908	67	10	0.68215	0.14707	0.53508	113.527
Chr4	2584800	2585037	238	12	0.486724	0.0744673	0.412257	112.279
Chr3	14955212	14955330	119	13	0.408853	0.0481066	0.360747	112.231
Chr5	5151594	5151666	73	15	0.337815	0.0224713	0.315344	111.288
Chr5	20059842	20059942	101	9	0.615737	0.0749449	0.540792	110.154
Chr1	18193048	18193280	233	11	0.440649	0.028873	0.411776	109.886
Chr3	9011225	9011417	193	10	0.501235	0.0323007	0.468934	109.199
Chr2	15851079	15851172	94	14	0.387415	0.0531458	0.334269	108.814
Chr3	1711948	1712063	116	14	0.419714	0.0772696	0.342445	108.811
Chr5	2374090	2374216	127	11	0.469059	0.0441873	0.424872	108.577
Chr5	6252035	6252212	178	10	0.554571	0.0853101	0.469261	106.007
Chr4	14979928	14980040	113	15	0.437136	0.0818006	0.355335	104.148
Chr5	3371783	3371843	61	10	0.44862	0.019918	0.428702	103.694
Chr2	7984859	7985010	152	9	0.455061	0.00748771	0.447573	103.491
Chr5	2105374	2105552	179	9	0.459085	0.0153157	0.44377	99.7675
Chr4	13624368	13624458	91	8	0.586104	0.0576579	0.528447	99.1454
Chr5	6403359	6403423	65	10	0.64969	0.196799	0.452891	98.8154
Chr1	7974136	7974231	96	11	0.427688	0.0508465	0.376842	97.8173
Chr3	7286745	7286880	136	9	0.406083	0.00164622	0.404436	97.0863
Chr3	14812782	14812860	79	9	0.556393	0.0816764	0.474717	96.0574
Chr1	18191703	18191918	216	10	0.563127	0.120947	0.442179	94.4778
Chr4	9513399	9513549	151	13	0.445498	0.118376	0.327122	94.3257
Chr5	7235391	7235525	135	14	0.241712	0.00617371	0.235539	93.9326
Chr1	18644914	18644987	74	15	0.304673	0.0571107	0.247562	92.7553
Chr5	6619871	6619942	72	8	0.480392	0.0290865	0.451306	91.1626
Chr5	26415047	26415141	95	12	0.549755	0.214358	0.335397	88.6532
Chr5	20742870	20742943	74	14	0.296569	0.0155537	0.281015	88.6127
Chr5	15927478	15927681	204	9	0.803092	0.346614	0.456477	88.1864
Chr4	14682513	14682607	95	11	0.615977	0.216206	0.399771	87.8565
Chr3	12349050	12349140	91	12	0.328058	0.029212	0.298846	87.1068
Chr1	18053466	18053527	62	10	0.497387	0.106441	0.390946	87.0556
Chr3	11976191	11976249	59	9	0.464319	0.034404	0.429915	86.781
Chr1	9367030	9367206	177	10	0.384308	0.00987201	0.374436	86.7584
Chr2	4508026	4508216	191	6	0.542072	0.015744	0.526328	86.671
Chr5	6620162	6620218	57	6	0.605448	0.0274654	0.577982	86.5522
Chr5	6620039	6620111	73	6	0.595439	0.0338564	0.561583	85.4625
Chr1	27440902	27440991	90	14	0.361	0.0846413	0.276359	84.8471
Chr5	15813096	15813206	111	9	0.409556	0.021064	0.388492	84.3884
Chr1	6014502	6014647	146	7	0.517455	0.0344989	0.482956	84.306
Chr4	5827554	5827681	128	6	0.604567	0.03466	0.569907	83.3568
Chr3	12670706	12670773	68	9	0.714164	0.272158	0.442006	82.0836
Chr1	12847340	12847461	122	7	0.592762	0.0818091	0.510953	81.0469
Chr1	29250146	29250381	236	9	0.397304	0.0279365	0.369367	80.2854
Chr2	5018857	5018993	137	8	0.423343	0.00451138	0.418832	80.1541
Chr4	2215035	2215098	64	6	0.561785	0.0377851	0.524	79.3353
Chr1	2986137	2986229	93	10	0.320578	0.0122663	0.308312	79.2436
Chr5	12661909	12662011	103	8	0.510832	0.0747823	0.43605	79.242
Chr3	18810803	18810908	106	9	0.352157	0.0107088	0.341448	78.7921
Chr4	5742891	5742948	58	8	0.541159	0.0899231	0.451236	78.4253
Chr2	17500550	17500636	87	10	0.439446	0.0861155	0.353331	77.1368
Chr5	1586950	1587026	77	12	0.273583	0.0190331	0.25455	76.8937
Chr5	5853230	5853334	105	12	0.520799	0.19666	0.324138	76.4188
Chr3	23203792	23203857	66	11	0.523618	0.183916	0.339702	76.4048
Chr5	15232466	15232704	239	8	0.482993	0.0675896	0.415403	76.3567
Chr4	5581090	5581156	67	11	0.381078	0.0689956	0.312082	76.2727
Chr3	11053990	11054072	83	8	0.442452	0.0388943	0.403558	76.1619
Chr1	16853021	16853130	110	10	0.559371	0.172729	0.386642	75.4623
Chr1	12339080	12339160	81	11	0.436619	0.10832	0.3283	75.3357
Chr1	10545417	10545523	107	9	0.413071	0.0607837	0.352287	74.8194
Chr1	9203106	9203188	83	9	0.332368	0.00757407	0.324794	74.623
Chr5	2289179	2289257	79	13	0.513643	0.208154	0.305489	74.4282
Chr4	5586649	5586851	203	11	0.484256	0.162351	0.321904	73.8686
Chr5	698785	698853	69	9	0.371893	0.0458273	0.326066	73.2831
Chr4	10768980	10769039	60	6	0.495917	0.0119556	0.483962	72.7695
Chr3	12349270	12349361	92	8	0.395044	0.0168642	0.37818	72.5694
Chr1	7432532	7432639	108	9	0.428776	0.0681303	0.360646	72.2351
Chr3	14955073	14955135	63	8	0.482899	0.0848522	0.398047	71.2565
Chr1	10545645	10545739	95	10	0.525493	0.174705	0.350788	69.857
Chr3	14729045	14729210	166	6	0.609623	0.105197	0.504427	67.6594
Chr5	18240079	18240159	81	7	0.384316	0.00630816	0.378008	67.162
Chr1	21229246	21229337	92	8	0.346729	0.0166577	0.330071	66.2539
Chr1	19721833	19721924	92	7	0.343801	0.0122174	0.331583	65.9423
Chr4	2776129	2776184	56	8	0.328195	0.0287004	0.299495	63.233
Chr3	6295461	6295568	108	7	0.606161	0.173565	0.432596	62.4152
Chr3	11975757	11975867	111	6	0.567611	0.0643711	0.50324	62.3401
Chr1	25595030	25595103	74	8	0.301914	0.0118692	0.290044	61.8934
Chr3	22365686	22365842	157	6	0.397106	0.00547521	0.391631	61.391
Chr4	6758573	6758624	52	8	0.272568	0.00126303	0.271305	61.3406
Chr5	21466320	21466432	113	7	0.328138	0.00848184	0.319656	59.4094
Chr5	14256269	14256385	117	8	0.73344	0.284559	0.448882	57.8777
Chr3	12299846	12299907	62	7	0.331115	0.0149707	0.316144	57.8752
Chr5	135622	135705	84	6	0.549634	0.0938012	0.455833	57.2481
Chr4	2614647	2614719	73	8	0.471986	0.130045	0.341941	57.0706
Chr5	492074	492272	199	6	0.43075	0.0366762	0.394073	56.9813
Chr5	19526782	19526840	59	6	0.358678	0.00212486	0.356554	56.1787
Chr3	9232655	9232767	113	9	0.611089	0.216615	0.394475	55.2424
Chr4	7089523	7089595	73	6	0.551617	0.129915	0.421703	54.8059
Chr3	14615956	14616013	58	6	0.621799	0.189378	0.432421	52.8206
Chr1	27121291	27121484	194	6	0.563333	0.146332	0.417002	51.9985
Chr5	113888	114018	131	6	0.4161	0.0462129	0.369887	51.9913
Chr3	19764753	19764851	99	7	0.498565	0.158088	0.340477	51.9165
Chr1	373072	373131	60	6	0.344906	0.00809357	0.336813	51.8256
Chr1	24338726	24338808	83	6	0.391608	0.0280546	0.363554	51.7677
Chr4	5211200	5211253	54	6	0.438416	0.0491813	0.389235	51.4576
Chr1	10599276	10599329	54	6	0.299108	0.0039266	0.295182	50.9478
Chr5	13589576	13589641	66	11	0.441035	0.17713	0.263904	49.8245
Chr3	17683990	17684059	70	7	0.715742	0.304579	0.411163	48.3882
Chr4	3372183	3372247	65	7	0.493163	0.169664	0.323499	47.2339
Chr2	4300325	4300381	57	7	0.382179	0.08074	0.301439	47.0063
Chr2	5636784	5636846	63	6	0.511709	0.125906	0.385803	46.6172
Chr2	18655621	18655689	69	6	0.786626	0.392666	0.39396	45.4884
Chr2	2273634	2273721	88	6	0.723042	0.363731	0.359311	44.7305
Chr4	3371871	3371984	114	6	0.535397	0.176106	0.359291	43.451
Chr1	30427476	30427531	56	6	0.789054	0.403751	0.385303	43.077
Chr5	2350781	2350832	52	7	0.360514	0.0932361	0.267278	41.4595
Chr3	11975429	11975481	53	7	0.276929	0.0323414	0.244588	36.0609

## Sheet: ros1-3 v Col-0 endo CHH
chr	start	end	length	nCG	meanMethy1	meanMethy2	diff.Methy	areaStat
Chr1	7973774	7974537	764	271	0.195077	0.0518352	0.143242	1072.92
Chr5	15679944	15680431	488	127	0.192071	0.0142649	0.177806	806.818
Chr4	11826739	11827272	534	133	0.234001	0.0204845	0.213516	784.541
Chr5	2105408	2106029	622	191	0.167544	0.0268378	0.140706	780.074
Chr5	15693524	15694024	501	129	0.187102	0.0110633	0.176039	643.756
Chr3	14729016	14729391	376	88	0.399413	0.0829134	0.3165	609.281
Chr5	15490363	15490806	444	128	0.169303	0.0131576	0.156146	598.59
Chr1	29250143	29250435	293	76	0.316585	0.0241755	0.29241	564.813
Chr3	9011112	9011499	388	113	0.217372	0.0328037	0.184569	554.22
Chr5	3910645	3911021	377	99	0.271507	0.0602026	0.211305	537.765
Chr3	9740309	9740612	304	86	0.304449	0.0503391	0.25411	531.249
Chr4	5827316	5827697	382	107	0.214034	0.0358003	0.178234	522.784
Chr3	9739355	9739615	261	85	0.447253	0.157524	0.289729	507.743
Chr5	15232362	15232812	451	108	0.175924	0.0166931	0.159231	507.74
Chr5	6403112	6403493	382	109	0.235509	0.0558058	0.179703	501.672
Chr5	113748	114014	267	78	0.403231	0.116847	0.286384	496.232
Chr5	9271785	9272191	407	106	0.181303	0.0373713	0.143931	470.302
Chr5	15666478	15666857	380	96	0.194323	0.0106736	0.183649	463.476
Chr1	6014296	6014667	372	105	0.172168	0.0320005	0.140167	429.688
Chr5	8322622	8322872	251	72	0.262623	0.0370569	0.225566	422.322
Chr1	16659409	16659682	274	53	0.33493	0.0209925	0.313938	420.81
Chr3	9393835	9394209	375	126	0.144842	0.0343233	0.110519	414.998
Chr2	7984812	7984997	186	48	0.345409	0.011845	0.333564	414.043
Chr5	17596409	17596719	311	71	0.237331	0.0263013	0.21103	409.656
Chr3	10587799	10588055	257	74	0.237505	0.0338965	0.203608	405.494
Chr3	22365420	22365706	287	62	0.22649	0.01379	0.2127	388.178
Chr4	10992630	10992956	327	94	0.217759	0.0609683	0.15679	387.186
Chr5	8629788	8630196	409	116	0.106428	0.0116186	0.0948093	377.43
Chr2	5018845	5019080	236	57	0.245765	0.00824358	0.237521	373.905
Chr3	23203626	23203911	286	84	0.226533	0.054048	0.172485	368.416
Chr3	16808660	16809011	352	79	0.149286	0.00856105	0.140725	362.079
Chr1	21743995	21744193	199	55	0.43032	0.134698	0.295622	352.221
Chr2	6619304	6619579	276	78	0.215469	0.0254955	0.189973	347.595
Chr2	5852109	5852425	317	89	0.148754	0.014916	0.133838	342.92
Chr3	10339606	10339835	230	65	0.3196	0.0977406	0.221859	339.742
Chr1	18165646	18165872	227	64	0.300679	0.0746806	0.225999	338.433
Chr2	7237891	7238130	240	65	0.232009	0.0423291	0.18968	329.624
Chr1	7969301	7969553	253	74	0.204497	0.0422759	0.162221	329.336
Chr3	15270525	15270772	248	64	0.173596	0.0103035	0.163292	321.797
Chr5	13834827	13835074	248	77	0.191788	0.0387063	0.153082	321.584
Chr3	8408626	8408844	219	52	0.196312	0.00417109	0.19214	318.767
Chr2	3985964	3986140	177	58	0.39243	0.13758	0.25485	303.234
Chr3	7286715	7286931	217	53	0.176784	0.00203255	0.174751	302.352
Chr1	13545618	13545834	217	61	0.328638	0.106669	0.221968	301.323
Chr1	14024511	14024773	263	53	0.265007	0.0566181	0.208389	297.892
Chr5	15927504	15927732	229	64	0.222153	0.0474713	0.174682	290.175
Chr2	8566950	8567187	238	58	0.204032	0.0280028	0.176029	290.054
Chr2	18465165	18465266	102	35	0.464952	0.107674	0.357278	270.009
Chr5	20059741	20059951	211	55	0.175111	0.0128889	0.162222	267.609
Chr5	18240070	18240199	130	37	0.295106	0.0180626	0.277043	267.523
Chr5	14256179	14256350	172	49	0.279669	0.0573192	0.22235	263.981
Chr5	20427600	20427798	199	42	0.317496	0.0198197	0.297676	261.06
Chr5	15813068	15813210	143	37	0.290669	0.0208279	0.269841	255.711
Chr1	7745111	7745411	301	83	0.130584	0.0260989	0.104485	252.412
Chr2	5636800	5636922	123	36	0.44441	0.102325	0.342085	250.931
Chr3	20260347	20260550	204	62	0.241372	0.0821822	0.159189	249.433
Chr4	13624264	13624445	182	46	0.212211	0.0242745	0.187936	247.938
Chr3	15597944	15598105	162	42	0.216414	0.0139754	0.202438	242.595
Chr1	20699774	20699955	182	49	0.444499	0.197103	0.247395	239.498
Chr4	1340164	1340253	90	30	0.347671	0.0247288	0.322942	239.26
Chr4	1936534	1936753	220	61	0.201272	0.0510531	0.150219	238.849
Chr1	18973951	18974118	168	44	0.197497	0.0133439	0.184153	235.162
Chr5	6407918	6408134	217	53	0.243095	0.0686668	0.174428	234.363
Chr5	15245083	15245298	216	68	0.19347	0.0544324	0.139038	232.031
Chr2	2273472	2273627	156	42	0.250697	0.0420823	0.208615	230.089
Chr3	5151862	5151992	131	48	0.335592	0.129896	0.205697	228.063
Chr5	15126588	15126724	137	38	0.229489	0.0144182	0.21507	226.906
Chr5	10350429	10350577	149	55	0.205577	0.0491877	0.156389	226.764
Chr1	29984568	29984706	139	39	0.329619	0.0739831	0.255636	225.724
Chr2	2666326	2666464	139	45	0.173335	0.00586875	0.167466	224.712
Chr2	4507940	4508085	146	42	0.181223	0.00928652	0.171936	222.111
Chr3	4494192	4494359	168	49	0.517665	0.265781	0.251883	217.037
Chr4	2910522	2910722	201	41	0.216355	0.028447	0.187908	215.42
Chr3	10917524	10917704	181	45	0.220712	0.0396228	0.181089	214.567
Chr2	19201006	19201146	141	43	0.254404	0.0561664	0.198237	212.866
Chr2	19203841	19203946	106	35	0.306628	0.0517149	0.254914	208.784
Chr3	18791094	18791224	131	47	0.213246	0.0477214	0.165524	204.936
Chr3	22365846	22366006	161	49	0.108232	0.000976614	0.107256	203.522
Chr5	10318410	10318647	238	67	0.148155	0.0395289	0.108626	202.773
Chr5	2377521	2377646	126	38	0.182602	0.00799398	0.174608	199.282
Chr3	12670749	12670906	158	44	0.192692	0.0358692	0.156822	198.302
Chr5	9877597	9877680	84	30	0.310468	0.0386161	0.271852	197.16
Chr1	24338723	24338896	174	44	0.146817	0.0132499	0.133567	193.829
Chr4	6723206	6723326	121	34	0.229815	0.022197	0.207618	192.876
Chr5	2374048	2374147	100	31	0.244304	0.0210457	0.223258	190.216
Chr3	3813311	3813453	143	45	0.158164	0.0195509	0.138613	188.887
Chr2	6700337	6700487	151	42	0.284079	0.0926793	0.191399	188.588
Chr5	14517659	14517773	115	31	0.219255	0.0133991	0.205856	186.195
Chr1	24776747	24776888	142	32	0.312232	0.0642107	0.248021	185.022
Chr2	6958783	6958980	198	40	0.204635	0.0347716	0.169864	183.614
Chr2	7603058	7603146	89	28	0.21465	0.00038416	0.214266	182.419
Chr1	19810043	19810153	111	36	0.187863	0.0175224	0.170341	180.321
Chr2	2894617	2894729	113	29	0.328308	0.0640566	0.264252	180.162
Chr3	23145881	23146014	134	35	0.161647	0.00721845	0.154429	178.333
Chr2	2690315	2690407	93	36	0.229453	0.0409175	0.188535	175.542
Chr4	9981848	9981930	83	29	0.381831	0.0600132	0.321818	174.503
Chr2	2637928	2638045	118	40	0.142741	0.0047163	0.138025	172.926
Chr4	17884996	17885088	93	31	0.501362	0.212502	0.28886	171.933
Chr5	112804	112918	115	35	0.440584	0.190849	0.249735	169.856
Chr1	2800682	2800835	154	33	0.241185	0.0458553	0.195329	169.215
Chr3	15331480	15331674	195	45	0.154268	0.0293394	0.124929	168.003
Chr5	8723679	8723780	102	36	0.268206	0.0757266	0.192479	167.946
Chr3	3182455	3182562	108	34	0.261611	0.0663962	0.195214	165.989
Chr5	9049774	9049885	112	36	0.347446	0.126266	0.22118	164.7
Chr3	9976827	9976942	116	36	0.26597	0.0404206	0.225549	164.072
Chr2	7602755	7602896	142	31	0.142238	0.00292632	0.139311	162.793
Chr3	17176710	17176803	94	32	0.214308	0.0313492	0.182959	160.337
Chr1	9925103	9925195	93	29	0.276797	0.0539844	0.222812	160.25
Chr5	23140063	23140157	95	28	0.296505	0.0539438	0.242561	160.081
Chr1	4326417	4326538	122	30	0.231353	0.0367755	0.194577	155.415
Chr5	5411235	5411327	93	29	0.236883	0.0249336	0.211949	155.405
Chr2	1968295	1968397	103	39	0.174036	0.036763	0.137273	155.216
Chr1	17695798	17695864	67	26	0.214313	0.00301004	0.211303	153.597
Chr1	23240172	23240279	108	38	0.264909	0.105549	0.15936	153.188
Chr3	16193487	16193555	69	26	0.349705	0.0922476	0.257457	152.255
Chr1	3545911	3545998	88	23	0.236448	0.00626032	0.230187	151.828
Chr3	9783417	9783536	120	33	0.153632	0.00960139	0.144031	151.243
Chr5	13340385	13340514	130	28	0.20527	0.0151738	0.190096	150.608
Chr3	14240906	14241077	172	24	0.323127	0.0603485	0.262779	149.64
Chr3	1198878	1198970	93	32	0.468339	0.225635	0.242704	149.094
Chr1	25158739	25158846	108	36	0.159018	0.0209689	0.138049	147.728
Chr2	17691105	17691187	83	26	0.196164	0.0118058	0.184358	147.433
Chr5	20680199	20680300	102	31	0.267426	0.0731256	0.1943	145.038
Chr1	7694719	7694839	121	20	0.264404	0.00304027	0.261364	142.596
Chr1	18055803	18055871	69	21	0.345265	0.0534271	0.291838	141.93
Chr3	11739326	11739387	62	23	0.219023	0.0121267	0.206897	139.792
Chr1	29782911	29783019	109	26	0.213649	0.0182145	0.195435	138.451
Chr3	1399963	1400062	100	30	0.424853	0.193163	0.23169	138.425
Chr3	9783667	9783756	90	27	0.19054	0.0101881	0.180351	138.161
Chr5	8565758	8565822	65	24	0.206731	0.0131154	0.193616	137.146
Chr4	5456141	5456238	98	24	0.198369	0.00740779	0.190961	136.359
Chr3	9977052	9977182	131	30	0.46141	0.209477	0.251933	136.057
Chr2	2666520	2666593	74	22	0.21493	0.00387531	0.211055	135.992
Chr3	4932375	4932462	88	28	0.191552	0.0221608	0.169391	135.05
Chr4	2735837	2735917	81	27	0.368637	0.131371	0.237266	134.991
Chr5	7027418	7027500	83	24	0.236584	0.0315811	0.205003	134.578
Chr3	18722116	18722189	74	20	0.429441	0.107465	0.321976	133.85
Chr5	9877472	9877538	67	24	0.29682	0.063381	0.233439	133.027
Chr3	14812593	14812680	88	27	0.151852	0.00637837	0.145474	132.273
Chr5	5886419	5886486	68	23	0.22833	0.0212552	0.207075	130.809
Chr1	10701539	10701712	174	42	0.169902	0.056668	0.113234	129.905
Chr3	15780590	15780669	80	24	0.282994	0.0632092	0.219784	129.664
Chr5	15232182	15232305	124	25	0.204674	0.0214589	0.183215	129.555
Chr1	9626605	9626676	72	24	0.363071	0.110908	0.252163	129.316
Chr4	6835023	6835102	80	23	0.206073	0.015064	0.191009	129.044
Chr2	6914605	6914710	106	32	0.231237	0.0691535	0.162083	128.344
Chr5	17596289	17596357	69	26	0.16913	0.0103106	0.158819	128.193
Chr2	18155920	18156021	102	33	0.438065	0.220493	0.217572	127.545
Chr5	17439566	17439665	100	25	0.240013	0.0468155	0.193198	127.188
Chr3	19179089	19179173	85	26	0.196157	0.0208243	0.175332	126.984
Chr4	14335743	14335824	82	24	0.249953	0.0143571	0.235596	126.369
Chr3	1181254	1181340	87	29	0.232483	0.0644247	0.168058	126.29
Chr3	9232700	9232783	84	21	0.427698	0.117761	0.309937	126.247
Chr4	18377444	18377494	51	20	0.283245	0.0392237	0.244022	125.91
Chr5	2396294	2396444	151	30	0.172538	0.0283393	0.144198	125.855
Chr5	17445943	17446077	135	27	0.20967	0.0318945	0.177776	125.837
Chr2	1668447	1668583	137	30	0.179912	0.0368904	0.143021	125.503
Chr1	21249473	21249582	110	38	0.165621	0.0479594	0.117661	123.893
Chr1	20679168	20679261	94	21	0.231776	0.0192535	0.212522	123.139
Chr5	22574731	22574811	81	23	0.256137	0.0512888	0.204848	123.071
Chr1	12664321	12664424	104	28	0.168159	0.0240535	0.144105	122.586
Chr3	12473236	12473340	105	20	0.256923	0.0244316	0.232492	122.142
Chr3	17709060	17709121	62	23	0.160604	0.00305078	0.157553	122.128
Chr4	5252599	5252653	55	15	0.389483	0.0482415	0.341241	122.115
Chr1	11067035	11067129	95	31	0.160706	0.015083	0.145623	120.69
Chr1	13192427	13192527	101	28	0.35853	0.15284	0.20569	120.205
Chr4	13209549	13209605	57	24	0.149323	0.00354617	0.145777	119.046
Chr3	15438799	15438893	95	24	0.165453	0.00793963	0.157514	118.895
Chr5	9463383	9463485	103	27	0.404289	0.194454	0.209835	118.523
Chr5	21542811	21542916	106	28	0.155476	0.0219429	0.133533	116.807
Chr3	4263074	4263162	89	23	0.525074	0.253549	0.271524	116.617
Chr4	17649226	17649306	81	26	0.355876	0.147721	0.208156	115.947
Chr4	1995097	1995231	135	28	0.186231	0.0386989	0.147532	115.831
Chr5	20278381	20278493	113	36	0.214293	0.0826867	0.131606	115.716
Chr1	17690686	17690787	102	26	0.267552	0.0823496	0.185202	115.064
Chr3	10433872	10433934	63	21	0.169732	0.00300598	0.166726	114.826
Chr3	1101039	1101119	81	27	0.448455	0.2289	0.219556	114.562
Chr5	2226126	2226209	84	26	0.371172	0.159142	0.21203	114.407
Chr5	6570814	6570869	56	19	0.23089	0.0144243	0.216466	114.385
Chr3	799056	799144	89	29	0.379962	0.147577	0.232385	114.292
Chr2	6772492	6772576	85	24	0.275452	0.0821326	0.193319	114.089
Chr3	792162	792238	77	25	0.396702	0.12726	0.269442	113.934
Chr1	21249289	21249399	111	32	0.25443	0.099067	0.155363	113.883
Chr5	20527744	20527839	96	27	0.27469	0.0868378	0.187852	113.687
Chr2	5876460	5876524	65	16	0.349696	0.051286	0.29841	112.731
Chr3	16271616	16271684	69	24	0.31889	0.110907	0.207983	110.541
Chr3	15438968	15439024	57	24	0.199975	0.0353225	0.164653	110.477
Chr1	434597	434660	64	20	0.169353	0.00360115	0.165752	110.197
Chr2	856969	857026	58	16	0.24091	0.00302799	0.237882	108.913
Chr5	18929704	18929807	104	24	0.185281	0.0245993	0.160682	108.688
Chr2	5851773	5851915	143	32	0.174039	0.0393626	0.134677	108.565
Chr5	15203772	15203826	55	20	0.319533	0.0760421	0.24349	107.401
Chr3	12233777	12233844	68	23	0.237652	0.0450249	0.192627	106.811
Chr1	10814176	10814251	76	21	0.229181	0.0449316	0.184249	106.41
Chr4	636917	637032	116	21	0.182131	0.0151533	0.166977	106.092
Chr1	18192974	18193094	121	38	0.0949263	0.0121491	0.0827772	104.911
Chr4	6472983	6473107	125	32	0.232286	0.100806	0.131481	104.353
Chr4	13631956	13632062	107	28	0.214822	0.0697002	0.145122	104.129
Chr1	11066906	11066984	79	25	0.172524	0.0250296	0.147494	104.056
Chr1	24127105	24127170	66	18	0.216087	0.0153273	0.20076	103.395
Chr5	21814358	21814428	71	19	0.171171	0.00401982	0.167151	103.19
Chr5	9712762	9712838	77	20	0.233923	0.0375514	0.196372	103.15
Chr4	12727565	12727636	72	17	0.242312	0.022131	0.220181	102.23
Chr1	13144978	13145056	79	22	0.174378	0.0179907	0.156387	101.802
Chr3	14812809	14812917	109	29	0.235289	0.0887641	0.146525	101.653
Chr1	25158921	25159022	102	25	0.198142	0.0456071	0.152535	101.396
Chr5	250041	250100	60	18	0.208051	0.0163149	0.191736	100.878
Chr3	9781992	9782057	66	18	0.193696	0.000388262	0.193308	100.789
Chr2	18655531	18655652	122	41	0.218094	0.112078	0.106016	100.012
Chr2	5851981	5852058	78	18	0.236286	0.0227137	0.213572	99.5489
Chr4	7826942	7827013	72	23	0.466426	0.235098	0.231328	99.0875
Chr5	9637429	9637531	103	27	0.119968	0.0131769	0.106791	99.0668
Chr4	6699166	6699243	78	18	0.463126	0.178323	0.284803	98.1242
Chr3	11071389	11071476	88	21	0.238173	0.0545892	0.183584	98.0549
Chr5	17605923	17605983	61	19	0.226907	0.0362132	0.190694	96.0117
Chr3	15780726	15780777	52	20	0.328046	0.111877	0.216168	94.3916
Chr1	12401089	12401175	87	15	0.28602	0.0432345	0.242786	94.276
Chr1	24553365	24553434	70	19	0.353207	0.125406	0.227801	93.1963
Chr1	2339773	2339832	60	19	0.269387	0.0679471	0.20144	93.1015
Chr2	6619112	6619172	61	16	0.283328	0.00283546	0.280493	92.1388
Chr4	11681326	11681408	83	24	0.217243	0.0751001	0.142143	91.7255
Chr5	18146885	18146958	74	20	0.318467	0.11609	0.202377	91.6589
Chr1	18457910	18457969	60	15	0.247027	0.0167906	0.230237	91.483
Chr3	22662587	22662648	62	14	0.286015	0.0307844	0.25523	91.3505
Chr1	24907544	24907619	76	28	0.482987	0.299367	0.183621	90.9929
Chr3	3813165	3813260	96	21	0.260722	0.0834576	0.177264	90.233
Chr4	7356537	7356642	106	28	0.117511	0.0163597	0.101152	90.1402
Chr1	7254967	7255038	72	23	0.41816	0.223631	0.194528	90.1202
Chr5	14066219	14066320	102	25	0.460019	0.26347	0.19655	90.1148
Chr3	18053304	18053364	61	16	0.184277	0.00506432	0.179213	90.047
Chr5	20076331	20076412	82	20	0.160511	0.00225267	0.158259	89.8072
Chr5	18118640	18118708	69	20	0.294333	0.0886617	0.205671	88.7884
Chr5	7504042	7504103	62	20	0.272475	0.083345	0.18913	88.7109
Chr5	8629605	8629734	130	34	0.108895	0.0248856	0.0840098	88.4147
Chr3	15269980	15270074	95	19	0.250989	0.0652203	0.185769	88.3896
Chr1	5056484	5056551	68	20	0.122756	0.0024846	0.120271	88.073
Chr3	17147392	17147459	68	19	0.264395	0.0703833	0.194011	87.9999
Chr3	21177460	21177511	52	17	0.317248	0.0501225	0.267126	87.1239
Chr5	23775694	23775811	118	21	0.279189	0.107797	0.171392	86.881
Chr3	7344659	7344747	89	34	0.12056	0.0389635	0.0815963	86.4337
Chr3	9017185	9017276	92	19	0.24686	0.0689521	0.177908	86.4303
Chr1	8733595	8733668	74	19	0.263483	0.0727256	0.190758	86.1956
Chr3	11120676	11120731	56	19	0.30099	0.0933124	0.207678	85.2561
Chr1	26400686	26400748	63	19	0.283282	0.0936478	0.189634	84.3954
Chr4	9737710	9737797	88	29	0.248906	0.126352	0.122553	84.1376
Chr1	5696626	5696692	67	20	0.227789	0.0648821	0.162907	83.8949
Chr3	14095922	14096021	100	21	0.259645	0.0954586	0.164187	83.2845
Chr1	13816850	13816910	61	15	0.184496	0.00724856	0.177247	83.0659
Chr5	14273197	14273256	60	14	0.408447	0.122517	0.28593	82.927
Chr2	1781416	1781486	71	21	0.229295	0.0723771	0.156918	82.6943
Chr4	5456308	5456366	59	17	0.206145	0.0373059	0.16884	82.3288
Chr1	21472282	21472351	70	16	0.259467	0.0520664	0.2074	82.1111
Chr5	14585894	14585994	101	19	0.308023	0.115216	0.192807	81.9364
Chr3	919066	919126	61	18	0.274514	0.068698	0.205816	81.5403
Chr3	10663757	10663821	65	16	0.207125	0.0221195	0.185006	81.4221
Chr1	10363233	10363313	81	20	0.51051	0.271968	0.238542	81.2186
Chr3	9692202	9692279	78	21	0.318042	0.140365	0.177677	80.3873
Chr5	6789446	6789523	78	14	0.193772	0.000887526	0.192885	80.0047
Chr1	16491789	16491851	63	21	0.290846	0.116839	0.174007	79.9033
Chr3	7803522	7803581	60	17	0.173452	0.0189623	0.154489	79.812
Chr1	22100611	22100673	63	16	0.317013	0.106736	0.210277	79.4625
Chr1	17842200	17842283	84	23	0.106706	0.0100938	0.0966126	79.3903
Chr1	22173393	22173449	57	13	0.211141	0.0096084	0.201532	78.5936
Chr5	22618336	22618424	89	20	0.175846	0.0406437	0.135203	78.1433
Chr5	6619412	6619519	108	29	0.0826552	0.00815192	0.0745033	76.2502
Chr1	21392879	21392975	97	20	0.342956	0.155389	0.187567	75.9272
Chr3	16647442	16647499	58	16	0.209451	0.0383665	0.171084	75.5383
Chr2	17092439	17092489	51	17	0.326666	0.116938	0.209728	74.8612
Chr2	1824622	1824689	68	17	0.32721	0.12038	0.20683	74.7623
Chr1	12401268	12401350	83	16	0.136105	0.00437474	0.13173	74.2618
Chr3	7861051	7861104	54	14	0.244593	0.0261295	0.218463	74.1319
Chr4	6877506	6877559	54	13	0.198491	0.0064038	0.192087	73.7411
Chr3	20629999	20630059	61	20	0.471141	0.275543	0.195598	72.8241
Chr1	28864040	28864096	57	15	0.231411	0.0495294	0.181881	71.5709
Chr5	8770672	8770744	73	18	0.194417	0.0478147	0.146602	71.5381
Chr3	18040692	18040759	68	12	0.260059	0.0310009	0.229058	71.1031
Chr3	22842886	22842939	54	12	0.214782	0.0145216	0.20026	71.0832
Chr5	13876932	13877005	74	14	0.301385	0.0948521	0.206532	70.2622
Chr3	21322630	21322696	67	16	0.21452	0.0456739	0.168846	69.8174
Chr1	21249836	21249905	70	20	0.13776	0.0209049	0.116855	69.6253
Chr1	8869543	8869596	54	16	0.264116	0.0891548	0.174961	69.5868
Chr1	25536447	25536498	52	14	0.366998	0.145564	0.221435	69.3791
Chr5	23024528	23024607	80	17	0.401916	0.223369	0.178547	69.2765
Chr3	7851958	7852011	54	14	0.201538	0.020515	0.181023	68.685
Chr5	22510611	22510666	56	14	0.275876	0.064906	0.21097	68.4669
Chr2	5190761	5190836	76	13	0.3753	0.120994	0.254305	67.9655
Chr2	8533626	8533687	62	14	0.246757	0.0599047	0.186853	67.5451
Chr1	12642489	12642545	57	12	0.314747	0.068176	0.246571	67.3569
Chr4	5256992	5257074	83	17	0.361964	0.166268	0.195695	67.243
Chr4	5142859	5142919	61	13	0.238721	0.0424556	0.196266	67.0707
Chr3	15048859	15048929	71	14	0.163359	0.0120025	0.151357	66.6633
Chr1	14004832	14004888	57	15	0.27061	0.0567403	0.21387	66.497
Chr2	7120101	7120153	53	16	0.189732	0.0429139	0.146819	66.3075
Chr4	5938441	5938502	62	15	0.175274	0.0261079	0.149166	66.0603
Chr4	16320978	16321046	69	18	0.397834	0.213964	0.183869	65.3049
Chr4	17717014	17717067	54	19	0.119055	0.0176465	0.101408	64.5338
Chr1	8492759	8492812	54	13	0.395221	0.148116	0.247105	63.479
Chr1	23118225	23118277	53	17	0.227814	0.0746459	0.153168	62.7246
Chr5	2396497	2396554	58	13	0.165721	0.00998989	0.155732	62.7003
Chr1	17520641	17520726	86	21	0.237837	0.10799	0.129847	62.6572
Chr5	9741892	9741942	51	16	0.198584	0.058484	0.1401	62.1925
Chr1	17525024	17525091	68	15	0.344277	0.149483	0.194794	60.8625
Chr5	18239106	18239165	60	17	0.504486	0.302643	0.201844	60.7626
Chr5	6620546	6620614	69	23	0.105119	0.013465	0.0916539	60.3276
Chr1	23344682	23344736	55	13	0.340868	0.134126	0.206742	59.8719
Chr3	8858262	8858312	51	15	0.194634	0.0488884	0.145745	59.7417
Chr3	4456214	4456276	63	16	0.147683	0.0281784	0.119504	59.1023
Chr4	9320184	9320241	58	15	0.146405	0.0200222	0.126383	58.7681
Chr5	19195561	19195626	66	16	0.110396	0.0118968	0.0984988	58.711
Chr5	9819127	9819184	58	11	0.164094	0.00435455	0.159739	58.0552
Chr2	2638411	2638462	52	13	0.171748	0.0225239	0.149224	57.6828
Chr5	15676420	15676507	88	13	0.259381	0.0580696	0.201312	57.4037
Chr1	20734085	20734137	53	13	0.438807	0.214905	0.223902	56.5334
Chr1	16294821	16294871	51	14	0.235836	0.0718963	0.16394	56.4027
Chr1	17570465	17570519	55	12	0.165291	0.0178833	0.147407	55.3954
Chr1	11066743	11066812	70	22	0.179783	0.0754289	0.104354	55.3888
Chr1	12262820	12262916	97	13	0.177583	0.0331717	0.144411	55.3428
Chr1	12401471	12401536	66	13	0.209383	0.0517509	0.157633	53.9212
Chr5	18202130	18202189	60	13	0.197668	0.0486162	0.149052	53.1914
Chr1	2986168	2986236	69	14	0.109386	0.00627243	0.103113	52.6849
Chr2	19322481	19322580	100	18	0.697845	0.550839	0.147006	52.5881
Chr1	28293367	28293421	55	13	0.241745	0.0702765	0.171468	50.7824
Chr1	12847427	12847480	54	13	0.141716	0.0217603	0.119956	49.0973
Chr5	12540284	12540339	56	18	0.100915	0.0171284	0.0837864	47.3699
Chr5	5411067	5411119	53	17	0.120854	0.0291919	0.091662	47.1513
Chr5	64630	64680	51	12	0.165123	0.033678	0.131445	46.7638
Chr5	8934431	8934482	52	8	0.249855	0.0369754	0.21288	45.1408
Chr1	634327	634377	51	13	0.599156	0.404024	0.195133	44.538
Chr3	14095728	14095787	60	10	0.150323	0.0180055	0.132318	43.7148
Chr5	2263030	2263080	51	13	0.124437	0.0219826	0.102454	43.04
Chr3	9471299	9471351	53	17	0.411162	0.242301	0.168861	42.271
Chr1	2534778	2534831	54	15	0.20635	0.0936517	0.112699	40.9733
Chr1	10545496	10545557	62	18	0.0792014	0.0135889	0.0656125	40.4424
Chr5	15689964	15690020	57	10	0.305895	0.0593299	0.246565	38.9977
Chr1	20090371	20090421	51	17	0.149064	0.0600149	0.0890492	34.9721
Chr1	15253082	15253142	61	13	0.111992	0.378209	-0.266217	-22.8744

## Sheet: ros1-7 v Col-0 endo CG
chr	start	end	length	nCG	meanMethy1	meanMethy2	diff.Methy	areaStat
Chr1	8335296	8335890	595	26	0.834862	0.00601573	0.828846	765.43
Chr3	14308669	14308934	266	26	0.844776	0.0219929	0.822783	747.906
Chr2	15851004	15851278	275	37	0.759168	0.0683121	0.690856	669.014
Chr3	8497016	8497218	203	24	0.691037	0.0030226	0.688014	526.532
Chr3	3664275	3664695	421	48	0.439427	0.00271911	0.436708	497.165
Chr1	7974166	7974587	422	16	0.836116	0.0221251	0.813991	496.227
Chr3	8858947	8859111	165	18	0.796744	0.0327831	0.763961	439.384
Chr3	17472594	17472759	166	28	0.647961	0.173662	0.474299	417.065
Chr4	6067182	6067387	206	22	0.764072	0.0282529	0.735819	405.049
Chr1	18226097	18226273	177	26	0.80973	0.151762	0.657969	403.544
Chr3	11785206	11785272	67	18	0.0306638	0.803847	-0.773183	-393.011
Chr3	11344606	11344870	265	18	0.723043	0.00567768	0.717365	378.724
Chr3	11097327	11097633	307	28	0.575589	0.0104253	0.565164	375.682
Chr3	20550121	20550242	122	24	0.00181955	0.548761	-0.546942	-365.959
Chr3	12348865	12349381	517	32	0.6504	0.11133	0.53907	349.87
Chr2	15821775	15821886	112	16	0.871236	0.123886	0.74735	347.394
Chr3	15777183	15777489	307	16	0.721356	0.00390063	0.717455	336.308
Chr4	10807247	10807391	145	12	0.811264	0.00366174	0.807602	323.033
Chr4	11394988	11395040	53	10	0.8677	0.00675804	0.860942	322.587
Chr3	5914568	5914632	65	16	0.753206	0.00510303	0.748103	318.415
Chr2	15668422	15668614	193	26	0.626445	0.148629	0.477816	318.088
Chr1	7149462	7149520	59	18	0.00511339	0.651255	-0.646142	-317.996
Chr4	10536140	10536229	90	14	0.797879	0.0189126	0.778966	317.674
Chr2	16631800	16631862	63	16	0.00417906	0.675131	-0.670952	-315.589
Chr2	5831470	5831637	168	18	0.711925	0.0218958	0.690029	306.642
Chr3	9141039	9141257	219	16	0.675754	0.00465386	0.6711	306.561
Chr3	9287733	9287941	209	18	0.769733	0.168627	0.601106	306.246
Chr3	11053539	11054049	511	20	0.618047	0.0169382	0.601108	305.044
Chr3	7745682	7745849	168	18	0.768904	0.0661136	0.702791	303.693
Chr5	3544207	3544262	56	14	0.750374	0.0114329	0.738941	302.402
Chr3	5924619	5924779	161	8	0.00444416	0.895192	-0.890748	-298.026
Chr5	15927627	15927751	125	12	0.804041	0.010753	0.793288	296.333
Chr4	6076470	6076569	100	12	0.764752	0.00826226	0.75649	292.319
Chr3	14756154	14756235	82	10	0.834187	0.00319282	0.830994	288.563
Chr3	20269740	20269812	73	10	0.163174	0.861461	-0.698287	-288.436
Chr3	22577023	22577206	184	14	0.803284	0.0585067	0.744777	287.278
Chr5	15232200	15232737	538	13	0.794924	0.0422964	0.752628	284.763
Chr3	19764617	19764790	174	9	0.83123	0.00912469	0.822105	283.986
Chr4	14268927	14269045	119	8	0.884821	0.00543047	0.879391	283.587
Chr1	7273699	7273785	87	14	0.717489	0.00765115	0.709838	277.65
Chr3	11237097	11237373	277	16	0.679687	0.0383115	0.641376	277.133
Chr5	8398662	8398968	307	14	0.762571	0.0151	0.747471	275.634
Chr3	7258240	7258317	78	12	0.725609	0.00905304	0.716556	274.635
Chr5	12661763	12661880	118	12	0.788597	0.030049	0.758548	274.034
Chr3	19905951	19906033	83	18	0.55238	0.0880862	0.464294	272.146
Chr4	11624154	11624234	81	12	0.77753	0.00273717	0.774793	271.165
Chr3	12670787	12670915	129	10	0.862404	0.0263162	0.836088	269.524
Chr4	9942316	9942409	94	12	0.743096	0.00459359	0.738503	269.313
Chr4	12853156	12853228	73	16	0.604501	0.00307556	0.601425	263.987
Chr2	15506836	15506923	88	14	0.881487	0.297851	0.583636	263.068
Chr3	22377516	22377621	106	10	0.808094	0.0349285	0.773165	260.883
Chr3	16469170	16469220	51	8	0.870722	0.00222366	0.868498	256.798
Chr3	2100958	2101302	345	28	0.465349	0.0184065	0.446942	256.278
Chr4	8808929	8809112	184	10	0.766651	0.00400553	0.762645	252.089
Chr4	10730512	10730579	68	13	0.777665	0.109689	0.667976	251.074
Chr2	15794032	15794085	54	10	0.904852	0.193544	0.711308	250.775
Chr5	12661959	12662069	111	22	0.731833	0.135222	0.596611	250.553
Chr5	3910698	3910930	233	8	0.872711	0.0274631	0.845248	250.001
Chr3	7747185	7747300	116	12	0.700831	0.00741518	0.693416	248.955
Chr1	16491822	16492375	554	20	0.692949	0.115402	0.577547	246.963
Chr3	6912580	6912783	204	14	0.772839	0.0680123	0.704827	245.358
Chr3	22166160	22166217	58	10	0.696278	0.0084987	0.687779	245.269
Chr3	11194329	11194397	69	16	0.528028	0.00626682	0.521761	242.269
Chr4	11395155	11395371	217	14	0.793413	0.229392	0.564021	242.11
Chr3	19576802	19576853	52	14	0.780958	0.0811376	0.699821	241.796
Chr4	6955285	6955405	121	14	0.785805	0.0737725	0.712033	241.468
Chr3	4399968	4400035	68	18	0.599167	0.0637415	0.535426	241.015
Chr3	17753441	17753501	61	8	0.838228	0.00211085	0.836117	239.952
Chr3	17504525	17504585	61	12	0.00324966	0.720601	-0.717351	-239.877
Chr3	7679619	7679684	66	12	0.865652	0.091595	0.774057	237.563
Chr3	17242019	17242177	159	16	0.0298837	0.688929	-0.659045	-237.112
Chr5	9271728	9271989	262	10	0.803974	0.0062891	0.797685	233.918
Chr3	12104165	12104273	109	10	0.766709	0.0110121	0.755697	233.328
Chr2	16332780	16332946	167	10	0.770441	0.00563994	0.764801	233.051
Chr4	6834965	6835076	112	8	0.816269	0.00781996	0.808449	230.073
Chr3	13033235	13033350	116	12	0.700402	0.00555331	0.694849	229.303
Chr3	16359131	16359232	102	8	0.85806	0.0200529	0.838007	228.242
Chr2	16116810	16116978	169	16	0.766179	0.174077	0.592102	227.188
Chr1	8044353	8044608	256	14	0.612781	0.0077412	0.60504	226.292
Chr2	16280260	16280475	216	15	0.681133	0.026583	0.65455	224.149
Chr4	9016454	9016518	65	12	0.257187	0.857414	-0.600227	-222.445
Chr3	19701250	19701665	416	12	0.703434	0.0128166	0.690617	221.622
Chr1	27121511	27121641	131	26	0.629359	0.0557537	0.573605	220.834
Chr3	17089328	17089477	150	8	0.00224335	0.787003	-0.78476	-218.654
Chr4	11321109	11321172	64	10	0.00183178	0.743736	-0.741905	-218.09
Chr4	1532262	1532425	164	14	0.625919	0.0172931	0.608625	216.738
Chr3	12361920	12362003	84	10	0.0120303	0.761475	-0.749445	-215.974
Chr3	9538572	9538658	87	8	0.00793807	0.793502	-0.785564	-214.314
Chr3	17024415	17024497	83	12	0.827182	0.178647	0.648535	210.579
Chr4	10531385	10531491	107	16	0.584946	0.194799	0.390146	210.238
Chr2	19205635	19205709	75	8	0.789373	0.00837018	0.781003	210.225
Chr2	16320974	16321124	151	12	0.142489	0.751984	-0.609495	-209.625
Chr2	8622685	8622903	219	16	0.526928	0.00596163	0.520967	208.533
Chr4	10406326	10406455	130	10	0.73921	0.00490601	0.734304	208.466
Chr3	6549256	6549378	123	6	0.886579	0.0108269	0.875752	208.291
Chr2	19320228	19320373	146	12	0.0124556	0.635588	-0.623132	-208.251
Chr3	12784976	12785126	151	12	0.681398	0.0121233	0.669275	207.297
Chr2	15405618	15405668	51	8	0.793794	0.0037031	0.790091	206.267
Chr1	7065989	7066067	79	14	0.523578	0.0107838	0.512794	205.456
Chr5	15666420	15666855	436	14	0.700639	0.0417224	0.658917	204.708
Chr4	9096986	9097048	63	8	0.00340241	0.81439	-0.810988	-201.976
Chr3	21989171	21989221	51	12	0.00326793	0.62662	-0.623352	-201.29
Chr3	16668176	16668311	136	8	0.00574319	0.76013	-0.754387	-199.25
Chr5	25855733	25855851	119	8	0.796156	0.0132204	0.782936	198.379
Chr3	7738532	7738594	63	6	0.879549	0.0121999	0.867349	197.679
Chr3	19609527	19609595	69	12	0.631845	0.153336	0.478509	195.737
Chr3	10735017	10735240	224	18	0.495164	0.0307511	0.464413	193.913
Chr5	9818883	9819045	163	19	0.433333	0.00845019	0.424883	193.643
Chr1	8452260	8452750	491	16	0.50082	0.00872762	0.492092	192.931
Chr3	6244166	6244631	466	12	0.694221	0.00770309	0.686517	192.001
Chr1	6344223	6344274	52	10	0.587424	0.00239976	0.585024	191.991
Chr3	15648043	15648096	54	10	0.621452	0.00322909	0.618223	191.823
Chr5	17850055	17850294	240	14	0.681649	0.0759659	0.605684	189.181
Chr3	11198900	11198961	62	8	0.769902	0.0115713	0.758331	188.592
Chr4	10951321	10951485	165	12	0.762322	0.0858588	0.676463	188.441
Chr3	11962458	11962538	81	12	0.665335	0.0270307	0.638304	188.312
Chr3	11729203	11729566	364	10	0.670694	0.159889	0.510805	186.724
Chr4	10331303	10331450	148	8	0.699449	0.00454616	0.694903	186.532
Chr3	5955400	5955464	65	10	0.714565	0.0224099	0.692155	186.118
Chr1	17783043	17783236	194	6	0.00194012	0.788375	-0.786434	-186.073
Chr3	19673089	19673222	134	20	0.570555	0.0850334	0.485522	185.524
Chr3	6253673	6253752	80	12	0.158086	0.678788	-0.520702	-185.033
Chr4	5191819	5191918	100	12	0.688866	0.0558999	0.632966	184.51
Chr3	14323782	14323844	63	8	0.0481421	0.681113	-0.632971	-184.199
Chr4	12076039	12076101	63	10	0.00299711	0.630817	-0.62782	-183.231
Chr3	10640759	10640869	111	8	0.825153	0.035262	0.789891	181.767
Chr3	7762532	7762600	69	8	0.00837302	0.77243	-0.764057	-181.685
Chr1	8760046	8760180	135	6	0.00897236	0.844705	-0.835733	-181.418
Chr1	26756269	26756373	105	8	0.805845	0.028868	0.776977	180.946
Chr4	699497	699574	78	14	0.713122	0.0073649	0.705757	180.924
Chr5	12540279	12540462	184	10	0.737874	0.0273581	0.710515	180.375
Chr1	7602265	7602375	111	8	0.714078	0.0032815	0.710797	180.37
Chr3	6202196	6202287	92	6	0.827672	0.00418056	0.823491	179.891
Chr3	23106556	23106654	99	8	0.0064704	0.756366	-0.749896	-179.398
Chr3	14812650	14812793	144	10	0.77844	0.0176732	0.760767	179.252
Chr3	18052968	18053049	82	13	0.652234	0.146086	0.506148	177.207
Chr3	20543719	20543963	245	8	0.731899	0.00222751	0.729671	177.119
Chr1	8740593	8740760	168	18	0.506141	0.0829587	0.423183	175.615
Chr3	11847072	11847137	66	14	0.659763	0.164495	0.495268	175.418
Chr3	11130014	11130071	58	6	0.00557096	0.844644	-0.839073	-174.556
Chr1	7959684	7959827	144	16	0.428356	0.00438807	0.423968	174.104
Chr2	2232079	2232216	138	10	0.700557	0.0192698	0.681287	174.041
Chr3	18088168	18088336	169	14	0.516636	0.00641143	0.510225	173.462
Chr4	10637522	10637595	74	6	0.00144755	0.831428	-0.82998	-172.172
Chr3	9011086	9011433	348	14	0.66799	0.0581961	0.609794	171.943
Chr4	11494074	11494197	124	12	0.707072	0.183839	0.523233	171.89
Chr1	8333840	8334562	723	8	0.733833	0.00377281	0.73006	171.83
Chr1	17682387	17682549	163	13	0.740951	0.167659	0.573292	170.95
Chr2	7860964	7861039	76	10	0.739771	0.0418495	0.697922	170.899
Chr1	12496259	12496349	91	10	0.646275	0.00241654	0.643859	170.805
Chr2	18703227	18703337	111	8	0.835066	0.0366959	0.79837	170.037
Chr3	15331463	15331563	101	8	0.801421	0.0372216	0.764199	169.461
Chr4	11218590	11218657	68	8	0.733299	0.00552471	0.727774	169.277
Chr4	8964957	8965032	76	10	0.640064	0.00734082	0.632723	169.13
Chr3	4057838	4057905	68	10	0.806538	0.20788	0.598657	168.794
Chr4	9176935	9177100	166	12	0.292267	0.787685	-0.495418	-168.435
Chr3	5730344	5730525	182	12	0.660647	0.076635	0.584012	168.287
Chr3	22357245	22357405	161	8	0.645452	0.139494	0.505958	168.02
Chr2	6691232	6691375	144	16	0.438481	0.00273158	0.435749	166.781
Chr5	6403200	6403499	300	10	0.717657	0.0445048	0.673153	166.46
Chr3	10594104	10594197	94	18	0.459528	0.150391	0.309137	166.113
Chr4	10005051	10005152	102	10	0.647122	0.00845967	0.638662	165.654
Chr2	18053995	18054103	109	12	0.756822	0.282087	0.474736	164.858
Chr3	18498217	18498294	78	16	0.819479	0.500843	0.318636	164.761
Chr3	10718498	10718573	76	10	0.684731	0.00688626	0.677845	164.166
Chr1	7446603	7446728	126	8	0.619829	0.00425204	0.615577	164.129
Chr3	16244860	16244974	115	8	0.800369	0.0418353	0.758534	164.123
Chr3	16567936	16568037	102	12	0.612897	0.00321124	0.609686	164.034
Chr4	411025	411079	55	10	0.680962	0.0070088	0.673954	163.972
Chr1	7406631	7406732	102	10	0.614918	0.00538764	0.60953	163.618
Chr3	23391396	23391476	81	16	0.824187	0.367473	0.456714	163.327
Chr3	20243436	20243520	85	6	0.803714	0.00203443	0.801679	162.934
Chr1	21473907	21473962	56	10	0.686621	0.0180835	0.668537	161.689
Chr5	537826	538021	196	14	0.594143	0.0410412	0.553101	161.182
Chr3	23125565	23125689	125	10	0.61723	0.00775829	0.609472	160.767
Chr3	23358422	23358480	59	10	0.0415547	0.681191	-0.639636	-159.827
Chr5	19174463	19174612	150	8	0.776224	0.026576	0.749648	159.776
Chr3	11168414	11168716	303	14	0.503581	0.00458918	0.498991	159.655
Chr3	10633606	10633665	60	12	0.612251	0.0134392	0.598812	159.451
Chr4	10992715	10992812	98	8	0.775657	0.00637934	0.769278	159.42
Chr3	23203613	23203814	202	10	0.67724	0.035903	0.641337	159.345
Chr3	8633158	8633218	61	6	0.00308588	0.730741	-0.727655	-159.337
Chr4	11363035	11363232	198	12	0.567708	0.00655767	0.561151	159.072
Chr3	20129744	20129965	222	6	0.839311	0.0216207	0.817691	158.986
Chr3	20203754	20203836	83	8	0.788439	0.0323597	0.756079	158.919
Chr3	21096161	21096222	62	16	0.38524	0.00211502	0.383125	157.861
Chr3	15570802	15570854	53	8	0.761583	0.0360417	0.725541	157.495
Chr1	21524700	21524968	269	12	0.56959	0.0124417	0.557149	157.303
Chr3	18356194	18356270	77	10	0.626735	0.00148462	0.625251	155.343
Chr3	18088422	18088509	88	8	0.709431	0.0105548	0.698876	154.984
Chr3	9458470	9458753	284	9	0.75323	0.0543821	0.698848	154.914
Chr1	19060104	19060332	229	6	0.728071	0.00379599	0.724275	152.428
Chr2	5732444	5732538	95	8	0.73701	0.0118804	0.72513	151.845
Chr2	17737319	17737378	60	10	0.0048507	0.577691	-0.57284	-151.826
Chr2	16345038	16345133	96	16	0.0837741	0.404181	-0.320407	-151.198
Chr3	20492137	20492201	65	6	0.00477318	0.799813	-0.795039	-150.714
Chr4	10977957	10978119	163	10	0.607816	0.0241249	0.583691	149.948
Chr3	20079178	20079248	71	6	0.00302094	0.779569	-0.776548	-149.781
Chr3	22317954	22318012	59	8	0.011129	0.714681	-0.703552	-149.585
Chr5	15580532	15580592	61	6	0.812229	0.0129352	0.799293	149.005
Chr2	17593693	17593747	55	10	0.692227	0.119619	0.572608	148.471
Chr1	8067305	8067412	108	12	0.713549	0.318959	0.39459	148.389
Chr2	6391082	6391185	104	11	0.580335	0.00984005	0.570495	147.79
Chr1	22245062	22245125	64	12	0.486971	0.00463282	0.482338	147.385
Chr2	17536515	17536649	135	10	0.160123	0.647003	-0.48688	-146.264
Chr3	15795693	15795754	62	8	0.00127771	0.693822	-0.692544	-145.714
Chr3	21853036	21853088	53	6	0.791569	0.00817904	0.78339	145.616
Chr5	22036400	22036607	208	6	0.799981	0.018547	0.781434	145.46
Chr4	6019265	6019385	121	8	0.748826	0.0345111	0.714315	144.66
Chr2	17404581	17404643	63	8	0.00508433	0.592269	-0.587184	-144.321
Chr5	21388221	21388314	94	12	0.492392	0.005842	0.48655	143.855
Chr4	5803240	5803329	90	10	0.721019	0.0585882	0.662431	143.759
Chr2	19032551	19032801	251	12	0.500223	0.0013328	0.49889	143.337
Chr3	8724601	8724723	123	6	0.0422523	0.824374	-0.782121	-142.366
Chr3	10092246	10092309	64	12	0.856468	0.46324	0.393228	142.168
Chr3	16238508	16238629	122	12	0.487089	0.0100646	0.477024	141.919
Chr4	9269280	9269337	58	12	0.00217284	0.42779	-0.425617	-141.425
Chr4	9172704	9172768	65	8	0.67154	0.00760003	0.66394	141.223
Chr4	10192303	10192448	146	13	0.431406	0.00434194	0.427064	141.135
Chr3	11207384	11207475	92	12	0.562284	0.0245626	0.537721	141.037
Chr4	9320187	9320298	112	10	0.734999	0.0911366	0.643862	140.776
Chr3	5916019	5916091	73	8	0.659507	0.010516	0.648991	139.283
Chr1	7889422	7889604	183	12	0.482139	0.00461748	0.477521	139.189
Chr3	4579749	4579878	130	14	0.410722	0.00560623	0.405116	139.158
Chr3	6131662	6131815	154	8	0.417332	0.707226	-0.289894	-139.036
Chr3	20040966	20041052	87	8	0.686795	0.00440461	0.68239	139.005
Chr5	595405	595503	99	13	0.771824	0.213814	0.558011	138.444
Chr5	20856795	20856850	56	10	0.853691	0.147379	0.706313	138.345
Chr3	22540867	22540918	52	12	0.46666	0.0034901	0.463169	138.224
Chr5	2396214	2396281	68	8	0.715875	0.0117616	0.704114	137.827
Chr3	19052438	19052492	55	6	0.746958	0.00687498	0.740083	137.601
Chr1	8201130	8201231	102	8	0.727545	0.0334881	0.694057	137.32
Chr3	16870676	16870731	56	8	0.00443091	0.573598	-0.569167	-136.894
Chr3	8827436	8827597	162	6	0.0560647	0.858685	-0.802621	-136.804
Chr3	8790434	8790494	61	10	0.656892	0.00882988	0.648062	136.607
Chr1	27098915	27098989	75	13	0.675824	0.195963	0.479861	136.072
Chr3	6912322	6912394	73	9	0.805834	0.194545	0.611289	135.312
Chr3	6912123	6912266	144	8	0.809765	0.11711	0.692656	133.995
Chr2	17863047	17863104	58	6	0.702295	0.00747523	0.694819	133.398
Chr2	7941023	7941075	53	6	0.74881	0.0026605	0.74615	132.959
Chr5	19198021	19198098	78	8	0.741834	0.0144781	0.727356	132.923
Chr3	22748374	22748614	241	16	0.587142	0.109793	0.477349	132.369
Chr3	17770755	17770854	100	10	0.673739	0.201905	0.471834	132.138
Chr4	10156183	10156234	52	12	0.462704	0.00602886	0.456675	131.407
Chr1	7224967	7225023	57	10	0.00590518	0.573752	-0.567847	-131.206
Chr3	15648610	15648674	65	6	0.717101	0.0224935	0.694607	131.179
Chr3	13035631	13035807	177	8	0.642379	0.00987833	0.632501	131.119
Chr3	16647487	16647629	143	11	0.465324	0.00463179	0.460692	130.974
Chr2	16959379	16959453	75	8	0.169132	0.722693	-0.553561	-130.677
Chr4	10789458	10789514	57	12	0.724491	0.201357	0.523134	130.212
Chr4	14110447	14110503	57	12	0.909856	0.322881	0.586974	130.18
Chr1	6888497	6888633	137	6	0.734724	0.00901421	0.725709	129.933
Chr5	16265511	16265574	64	6	0.864031	0.0545088	0.809522	129.783
Chr3	11241406	11241517	112	8	0.793169	0.0937208	0.699448	129.704
Chr3	12664594	12664675	82	10	0.668223	0.0946008	0.573622	129.62
Chr4	9419319	9419488	170	12	0.425605	0.00730412	0.418301	129.471
Chr3	15196699	15196753	55	12	0.780059	0.282866	0.497193	129.173
Chr5	13941529	13941655	127	10	0.631015	0.0260822	0.604933	128.579
Chr1	12248318	12248430	113	14	0.517543	0.0138389	0.503704	128.515
Chr4	1103141	1103269	129	10	0.826768	0.333776	0.492992	128.004
Chr4	12599632	12599751	120	6	0.775867	0.0199222	0.755945	126.832
Chr4	10816483	10816534	52	7	0.825141	0.264045	0.561096	126.557
Chr2	6706773	6706830	58	8	0.683264	0.0206923	0.662572	126.501
Chr3	19159996	19160199	204	10	0.355358	0.80806	-0.452702	-126.491
Chr3	16326254	16326412	159	8	0.793933	0.106752	0.687181	126.319
Chr3	20985525	20985613	89	6	0.732137	0.00533339	0.726803	126.314
Chr3	1862055	1862132	78	18	0.584602	0.00371233	0.580889	126.252
Chr4	11681409	11681514	106	8	0.654026	0.00884413	0.645182	126.099
Chr4	6151720	6151783	64	8	0.00145612	0.623652	-0.622195	-125.939
Chr1	6250280	6250393	114	6	0.705756	0.0131686	0.692588	125.425
Chr4	9370774	9370835	62	8	0.653484	0.0138511	0.639633	125.063
Chr3	21811041	21811249	209	10	0.282928	0.651928	-0.369	-124.951
Chr2	18998207	18998258	52	6	0.00447258	0.716601	-0.712128	-124.879
Chr3	7851932	7852059	128	9	0.688356	0.0452165	0.643139	124.669
Chr2	15982077	15982164	88	8	0.759612	0.233788	0.525825	124.211
Chr1	13966158	13966414	257	13	0.400278	0.00646101	0.393817	123.95
Chr3	8694038	8694180	143	6	0.0145905	0.718524	-0.703933	-123.93
Chr3	18625106	18625286	181	6	0.689044	0.0105421	0.678502	123.689
Chr2	17554005	17554056	52	6	0.00315622	0.57384	-0.570684	-123.669
Chr3	22997247	22997403	157	7	0.647675	0.00382963	0.643846	123.575
Chr2	17306208	17306260	53	6	0.697888	0.0145923	0.683296	123.541
Chr3	16957288	16957418	131	8	0.67023	0.0408193	0.629411	122.991
Chr4	17974368	17974430	63	8	0.562089	0.00376523	0.558324	122.805
Chr3	6508248	6508325	78	10	0.535616	0.0924094	0.443206	122.789
Chr3	16069358	16069427	70	11	0.492698	0.0112977	0.4814	122.672
Chr4	13961544	13961667	124	8	0.631267	0.00643972	0.624827	121.836
Chr4	192448	192509	62	6	0.722878	0.00144912	0.721429	121.635
Chr5	5805636	5805686	51	8	0.00963116	0.628667	-0.619035	-121.188
Chr4	7923787	7923888	102	12	0.740726	0.167516	0.57321	121.136
Chr4	15200980	15201169	190	12	0.444712	0.0154875	0.429224	120.86
Chr3	4894146	4894330	185	6	0.00268048	0.72344	-0.72076	-120.663
Chr3	3552357	3552440	84	14	0.787238	0.403263	0.383974	120.353
Chr3	12121666	12121746	81	10	0.507082	0.0070091	0.500073	120.273
Chr3	5966787	5966852	66	6	0.705847	0.00491008	0.700937	120.184
Chr1	23398317	23398433	117	10	0.47886	0.00700491	0.471855	119.784
Chr3	19716593	19716647	55	10	0.780465	0.29417	0.486295	118.671
Chr1	20393266	20393325	60	6	0.70151	0.00497567	0.696535	118.523
Chr3	8995326	8995576	251	12	0.482828	0.0364896	0.446339	118.274
Chr2	16794294	16794409	116	10	0.468249	0.00726638	0.460982	118.222
Chr3	9140025	9140167	143	8	0.781046	0.0808771	0.700169	118.217
Chr2	17407583	17407745	163	9	0.766283	0.0718921	0.694391	118.141
Chr5	22175119	22175203	85	12	0.430788	0.026057	0.404731	117.987
Chr4	12863852	12863941	90	10	0.55309	0.0272175	0.525873	117.608
Chr1	24714830	24714893	64	10	0.549588	0.02078	0.528808	117.272
Chr3	20811930	20812033	104	16	0.154947	0.414275	-0.259328	-117.093
Chr5	15660525	15660590	66	10	0.7414	0.0989015	0.642499	117.093
Chr3	10172278	10172344	67	12	0.626	0.128372	0.497628	116.976
Chr1	4561441	4561511	71	18	0.595294	0.198695	0.396599	116.022
Chr4	7574984	7575342	359	11	0.564368	0.0721537	0.492214	115.639
Chr3	11193214	11193348	135	10	0.582737	0.00431088	0.578426	115.546
Chr3	20876579	20876638	60	12	0.38788	0.0102724	0.377608	115.307
Chr3	17799468	17799650	183	7	0.0754479	0.53836	-0.462912	-115.276
Chr1	7653618	7653680	63	8	0.761016	0.224802	0.536214	115.178
Chr4	6047746	6047814	69	10	0.461417	0.00279886	0.458618	115.088
Chr4	9474340	9474453	114	10	0.503684	0.114116	0.389568	114.499
Chr2	15413592	15413666	75	6	0.0106298	0.694712	-0.684082	-114.403
Chr1	4669993	4670172	180	14	0.621474	0.00141631	0.620058	114.069
Chr1	2415896	2416016	121	12	0.412104	0.0157548	0.396349	113.989
Chr3	457385	457450	66	8	0.594964	0.0665682	0.528396	113.64
Chr1	8374328	8374535	208	11	0.598884	0.0719686	0.526915	113.299
Chr3	11602412	11602478	67	7	0.771923	0.0963251	0.675598	113.249
Chr1	12711445	12711627	183	8	0.709033	0.061257	0.647776	112.85
Chr3	20004792	20004930	139	10	0.527444	0.286479	0.240965	112.47
Chr3	18499912	18499977	66	10	0.0227091	0.509084	-0.486375	-112.306
Chr3	7762275	7762447	173	6	0.686826	0.00263836	0.684188	112.205
Chr3	10704596	10704692	97	8	0.618125	0.00373692	0.614388	112.05
Chr4	6361156	6361281	126	8	0.5569	0.00097506	0.555925	111.598
Chr3	7041285	7041347	63	10	0.476668	0.0126399	0.464028	111.169
Chr5	19427430	19427585	156	10	0.440058	0.0048301	0.435228	111.056
Chr3	19683402	19683466	65	6	0.703994	0.00693278	0.697062	110.971
Chr2	6325021	6325117	97	8	0.583569	0.0061361	0.577433	110.964
Chr5	12902479	12902548	70	8	0.704454	0.0587873	0.645667	110.773
Chr3	15836279	15836374	96	6	0.624274	0.00423142	0.620043	110.39
Chr2	16933665	16933738	74	10	0.657678	0.30787	0.349809	110.259
Chr1	11839818	11839887	70	10	0.443329	0.00560361	0.437725	110.154
Chr5	8715293	8715628	336	10	0.474484	0.00789976	0.466584	110.059
Chr3	4342488	4342545	58	8	0.554878	0.00269491	0.552183	109.77
Chr4	8943478	8943535	58	8	0.61289	0.0284698	0.58442	109.487
Chr3	11075183	11075236	54	12	0.70487	0.439904	0.264966	109.216
Chr3	10807734	10807928	195	10	0.60523	0.0588335	0.546396	108.8
Chr1	7246643	7246702	60	6	0.816377	0.0578693	0.758507	108.749
Chr3	16469303	16469404	102	8	0.597284	0.187973	0.409311	108.274
Chr1	6111939	6112104	166	8	0.771056	0.236445	0.534611	107.899
Chr3	10010614	10010707	94	18	0.448888	0.0927976	0.356091	107.779
Chr5	609979	610089	111	8	0.591233	0.0173543	0.573878	107.199
Chr3	15478777	15478945	169	8	0.673649	0.0389519	0.634697	107.197
Chr1	23744119	23744169	51	10	0.799955	0.364736	0.43522	107.098
Chr1	6044023	6044157	135	10	0.101134	0.556966	-0.455832	-106.633
Chr3	17484092	17484153	62	8	0.183765	0.739346	-0.555581	-106.548
Chr1	21249211	21249541	331	9	0.787606	0.152712	0.634894	106.492
Chr3	13531918	13531979	62	11	0.397012	0.0074649	0.389547	106.251
Chr3	14729219	14729305	87	6	0.721721	0.0413449	0.680376	106.223
Chr3	5301259	5301353	95	10	0.606121	0.173469	0.432653	106.149
Chr4	5790337	5790451	115	10	0.437129	0.00685014	0.430279	105.631
Chr3	10668947	10669001	55	10	0.359106	0.787208	-0.428102	-105.422
Chr3	18531365	18531431	67	12	0.467015	0.00428908	0.462726	104.363
Chr1	10891988	10892094	107	10	0.423852	0.00769474	0.416157	104.149
Chr4	12183599	12183719	121	6	0.635123	0.00243695	0.632686	103.912
Chr3	19180968	19181025	58	8	0.560712	0.00745622	0.553256	103.836
Chr3	6735032	6735089	58	8	0.314496	0.560474	-0.245978	-103.613
Chr4	12440834	12440886	53	6	0.337919	0.900506	-0.562587	-103.401
Chr5	19057315	19057381	67	10	0.516581	0.0435402	0.47304	102.632
Chr3	18999064	18999201	138	12	0.218587	0.536662	-0.318075	-102.405
Chr5	20059811	20059882	72	6	0.650574	0.00646392	0.64411	101.634
Chr3	17031142	17031197	56	8	0.576812	0.0228475	0.553964	101.195
Chr4	848521	848683	163	6	0.710299	0.011921	0.698378	101.004
Chr5	22164649	22164832	184	8	0.616022	0.02635	0.589672	100.824
Chr3	10176472	10176580	109	16	0.604738	0.141939	0.462799	100.035
Chr5	21542801	21542885	85	6	0.778011	0.0563442	0.721667	99.9495
Chr4	12363849	12363986	138	6	0.00474816	0.634705	-0.629957	-99.8156
Chr3	2635999	2636077	79	12	0.582242	0.00900988	0.573233	99.669
Chr3	20189450	20189579	130	10	0.480039	0.0171654	0.462873	99.4739
Chr3	8588240	8588290	51	10	0.321175	0.733254	-0.412079	-98.9519
Chr3	19831861	19831942	82	10	0.459562	0.00472757	0.454835	98.8858
Chr1	11066829	11066976	148	6	0.746858	0.0586944	0.688164	98.4349
Chr4	553938	554001	64	10	0.563846	0.0905191	0.473327	98.4331
Chr4	9737773	9737858	86	9	0.498085	0.0359852	0.4621	97.9423
Chr3	17924505	17924570	66	14	0.200754	0.743713	-0.542958	-97.6353
Chr2	17736720	17736774	55	16	0.391421	0.555382	-0.163961	-97.6292
Chr3	10653826	10653912	87	12	0.172744	0.749475	-0.576731	-97.3575
Chr3	16576761	16576815	55	9	0.430639	0.00430118	0.426338	97.1224
Chr4	10554555	10554727	173	8	0.657633	0.0224604	0.635173	97.069
Chr2	16132809	16132905	97	12	0.253893	0.591533	-0.337639	-96.867
Chr1	12401331	12401545	215	8	0.647846	0.0733022	0.574544	96.5509
Chr3	18556133	18556360	228	16	0.662402	0.400587	0.261814	96.1998
Chr3	17883215	17883427	213	18	0.56769	0.393194	0.174496	95.9202
Chr4	11447858	11447980	123	6	0.595279	0.224158	0.371121	95.893
Chr3	6091496	6091617	122	18	0.669128	0.482161	0.186967	95.8065
Chr4	7888560	7888622	63	6	0.667799	0.025944	0.641855	95.8043
Chr4	9761009	9761234	226	10	0.454873	0.0013749	0.453498	95.5055
Chr5	14594504	14594568	65	9	0.484754	0.0177713	0.466982	95.434
Chr3	10468944	10469089	146	8	0.524479	0.0153382	0.509141	95.3833
Chr3	18778317	18778454	138	6	0.576941	0.176134	0.400808	95.2648
Chr2	6406265	6406317	53	8	0.727106	0.208202	0.518904	95.0466
Chr1	7816076	7816151	76	8	0.53461	0.00424381	0.530366	94.9603
Chr1	8100820	8100871	52	8	0.199167	0.447734	-0.248566	-94.9276
Chr2	15815390	15815464	75	8	0.777407	0.25019	0.527217	94.6185
Chr3	14193181	14193262	82	16	0.153951	0.573369	-0.419418	-94.6182
Chr3	5356044	5356128	85	15	0.607518	0.285341	0.322177	94.4404
Chr2	8388069	8388122	54	6	0.581353	0.00477744	0.576575	94.3175
Chr3	8945683	8945788	106	12	0.45158	0.398542	0.0530374	94.1463
Chr1	13259049	13259134	86	9	0.453262	0.0233945	0.429868	94.0246
Chr1	12228689	12228744	56	10	0.435159	0.0283483	0.406811	93.9511
Chr3	22644735	22645243	509	9	0.422106	0.00519637	0.416909	93.9279
Chr3	13524727	13524804	78	6	0.757094	0.0805554	0.676538	93.7719
Chr4	5319498	5319622	125	8	0.737454	0.122647	0.614807	93.6755
Chr2	18032004	18032056	53	6	0.591404	0.00192746	0.589477	93.0035
Chr3	17742363	17742419	57	8	0.471364	0.00565035	0.465714	92.9784
Chr2	7702344	7702452	109	8	0.530986	0.00617377	0.524812	92.8593
Chr3	9033014	9033074	61	6	0.064527	0.721846	-0.657319	-92.8007
Chr4	699680	699736	57	8	0.742671	0.142853	0.599818	92.7462
Chr5	3734033	3734208	176	6	0.0471485	0.654406	-0.607257	-92.7217
Chr4	12680832	12680919	88	6	0.231935	0.575648	-0.343713	-92.6881
Chr1	26344433	26344488	56	12	0.915217	0.4004	0.514817	92.6166
Chr3	4412561	4412632	72	10	0.656463	0.348421	0.308042	92.6005
Chr4	10559183	10559355	173	8	0.572629	0.00670568	0.565923	92.1588
Chr1	12844542	12844625	84	8	0.871418	0.156823	0.714595	91.7628
Chr2	2031877	2031976	100	6	0.629911	0.00888861	0.621022	91.682
Chr4	9403910	9403977	68	8	0.512483	0.0114808	0.501002	91.428
Chr5	15245178	15245293	116	11	0.740146	0.172892	0.567254	91.2399
Chr4	17745945	17746001	57	8	0.559448	0.0821409	0.477307	90.3724
Chr2	6483302	6483354	53	6	0.715893	0.0513496	0.664544	90.2849
Chr4	11676343	11676418	76	7	0.703564	0.0665179	0.637046	90.1489
Chr5	17596631	17596716	86	6	0.767034	0.0573033	0.709731	89.6826
Chr4	2458894	2458966	73	9	0.393056	0.00773191	0.385324	89.4811
Chr1	5310627	5310706	80	18	0.71199	0.358293	0.353697	89.3596
Chr3	7317738	7317825	88	8	0.481302	0.0118247	0.469478	89.2703
Chr5	10357954	10358032	79	8	0.848943	0.233465	0.615477	89.1583
Chr3	19278443	19278502	60	6	0.637775	0.00862625	0.629148	88.8433
Chr2	1903936	1904157	222	7	0.588491	0.0157124	0.572778	88.7661
Chr2	2666106	2666212	107	8	0.562128	0.00688015	0.555248	88.6626
Chr3	20770971	20771100	130	8	0.449345	0.00289463	0.44645	87.7819
Chr2	1599115	1599349	235	9	0.470385	0.037598	0.432787	87.6344
Chr4	7843571	7843651	81	9	0.587845	0.0776346	0.51021	87.3144
Chr1	17607703	17607851	149	8	0.536514	0.0137469	0.522767	86.8394
Chr4	5143594	5143665	72	10	0.389523	0.027948	0.361575	86.8149
Chr3	20886932	20886998	67	6	0.596912	0.28888	0.308032	86.6389
Chr3	16067435	16067488	54	8	0.4299	0.00391661	0.425983	86.4993
Chr3	18460526	18460583	58	8	0.414511	0.0023982	0.412113	86.4753
Chr4	6735452	6735508	57	8	0.456792	0.00759354	0.449199	86.0215
Chr3	22543367	22543419	53	12	0.716488	0.450017	0.266471	85.9865
Chr3	15503360	15503451	92	8	0.429164	0.00592891	0.423235	85.9705
Chr3	11163860	11164009	150	6	0.618802	0.00847671	0.610326	85.7981
Chr3	11115316	11115371	56	6	0.688894	0.0762698	0.612624	85.7529
Chr3	15077664	15077910	247	8	0.47663	0.0317731	0.444857	85.6649
Chr4	323946	324007	62	8	0.511929	0.0280128	0.483916	85.6254
Chr4	5827527	5827660	134	6	0.725491	0.00606168	0.719429	85.1773
Chr3	20986137	20986191	55	6	0.688978	0.00486604	0.684112	84.9815
Chr3	289658	289713	56	8	0.399197	0.00253621	0.396661	84.9483
Chr1	20799199	20799260	62	8	0.416393	0.00658316	0.40981	84.7343
Chr5	13313577	13313665	89	8	0.682296	0.008044	0.674252	84.6912
Chr4	6380025	6380181	157	8	0.434642	0.0140523	0.42059	84.3318
Chr5	21878478	21878529	52	12	0.89591	0.544003	0.351907	84.1848
Chr3	20130293	20130366	74	6	0.551712	0.00610847	0.545604	84.0977
Chr3	10111525	10111662	138	6	0.686072	0.0377339	0.648339	83.7028
Chr1	5015728	5015895	168	8	0.639371	0.00632249	0.633049	83.3699
Chr1	7226771	7226834	64	12	0.343446	0.185297	0.158149	83.127
Chr5	15796119	15796181	63	9	0.407165	0.0230761	0.384089	82.7466
Chr3	2228417	2228474	58	13	0.651931	0.303657	0.348274	82.7428
Chr5	19952024	19952159	136	6	0.619522	0.0259475	0.593575	82.6977
Chr4	15631756	15631902	147	8	0.521829	0.0209257	0.500903	82.5801
Chr1	8200446	8200549	104	8	0.0129578	0.689282	-0.676324	-82.465
Chr3	23126028	23126093	66	6	0.561787	0.216718	0.345068	82.4354
Chr1	6594067	6594157	91	8	0.40947	0.00402264	0.405447	82.423
Chr1	7147760	7147842	83	6	0.531666	0.00630714	0.525358	82.1557
Chr1	5881408	5881475	68	10	0.731871	0.314572	0.4173	82.1343
Chr3	1122352	1122405	54	8	0.711179	0.0846277	0.626552	81.9184
Chr3	18957190	18957260	71	12	0.547628	0.402268	0.14536	81.8564
Chr3	9473814	9473883	70	8	0.653144	0.0954192	0.557725	81.4243
Chr4	9426732	9426788	57	6	0.52843	0.00710643	0.521323	81.3021
Chr3	18077502	18077663	162	6	0.586292	0.262576	0.323715	81.2747
Chr4	10532871	10533041	171	7	0.594933	0.0328391	0.562093	81.2144
Chr5	10937408	10937616	209	6	0.720777	0.0163208	0.704457	81.0471
Chr3	11366792	11366893	102	8	0.482739	0.0153279	0.467411	81.0159
Chr3	4969390	4969455	66	10	0.671774	0.372195	0.299579	80.9285
Chr2	17610631	17610694	64	8	0.715289	0.279783	0.435506	80.8859
Chr2	49651	49719	69	6	0.774412	0.116539	0.657873	80.6701
Chr3	10923100	10923195	96	6	0.63039	0.04012	0.59027	80.652
Chr2	17105313	17105363	51	6	0.576941	0.0188756	0.558065	80.297
Chr3	10917591	10917662	72	6	0.656289	0.0557765	0.600512	80.0031
Chr3	12359602	12359675	74	7	0.457334	0.00282118	0.454513	79.7034
Chr3	7861085	7861152	68	8	0.581706	0.0404583	0.541248	79.6555
Chr5	15680275	15680414	140	6	0.536316	0.00660241	0.529714	79.3969
Chr3	17372193	17372334	142	8	0.409904	0.00787339	0.402031	79.0137
Chr3	18957403	18957478	76	12	0.3002	0.304709	-0.00450905	78.9362
Chr4	5938448	5938529	82	6	0.645527	0.0427228	0.602804	78.4873
Chr3	10359017	10359360	344	7	0.498383	0.0138574	0.484526	78.4584
Chr1	12845549	12845624	76	7	0.826011	0.176776	0.649235	78.1177
Chr1	22025318	22025400	83	6	0.513736	0.00481956	0.508916	76.9119
Chr3	1524576	1524744	169	12	0.51338	0.0251409	0.488239	76.7143
Chr4	12719156	12719208	53	6	0.541254	0.00976828	0.531486	76.5009
Chr3	6329775	6329960	186	6	0.272857	0.563343	-0.290486	-76.0832
Chr3	19667707	19667817	111	6	0.590232	0.024959	0.565273	75.8289
Chr3	13046153	13046270	118	7	0.439451	0.00979456	0.429656	75.7933
Chr2	2666462	2666607	146	8	0.487319	0.00503256	0.482286	75.6896
Chr4	4995824	4995882	59	8	0.521931	0.0054366	0.516495	75.4197
Chr3	20635993	20636129	137	6	0.587952	0.262154	0.325798	75.2639
Chr1	23238520	23238653	134	7	0.446393	0.00896797	0.437425	75.1775
Chr3	16371754	16371875	122	8	0.49899	0.171961	0.327029	74.8564
Chr2	15411989	15412048	60	6	0.580955	0.0292187	0.551737	74.5819
Chr1	6710595	6710858	264	48	0.386755	0.451281	-0.064526	-74.0378
Chr1	9127292	9127420	129	8	0.770545	0.261917	0.508628	73.9307
Chr4	6427493	6427704	212	7	0.445683	0.00527606	0.440407	73.8253
Chr3	7701653	7701942	290	12	0.309341	0.530523	-0.221182	-73.6511
Chr3	9482291	9482410	120	8	0.56801	0.214155	0.353856	73.5605
Chr1	20626055	20626106	52	6	0.687295	0.0356097	0.651686	73.5294
Chr3	4372951	4373063	113	8	0.00444171	0.428152	-0.42371	-73.5061
Chr1	7774330	7774382	53	6	0.00305995	0.513125	-0.510065	-73.4089
Chr3	11641908	11642321	414	7	0.448029	0.00837868	0.439651	73.2727
Chr1	4365756	4365855	100	7	0.420655	0.00444637	0.416208	73.27
Chr3	17625475	17625636	162	6	0.00252159	0.623966	-0.621445	-73.2122
Chr1	9837697	9837796	100	8	0.48272	0.0435223	0.439197	73.1158
Chr2	16031498	16031659	162	6	0.0667581	0.589892	-0.523134	-72.9307
Chr3	2203408	2203506	99	7	0.664244	0.00515851	0.659086	72.7285
Chr3	23327352	23327422	71	12	0.637578	0.357596	0.279983	72.5239
Chr2	17634888	17634944	57	6	0.477872	0.00616978	0.471702	72.4383
Chr1	19354760	19354826	67	10	0.610341	0.0630295	0.547312	72.4183
Chr3	17791722	17791809	88	7	0.411692	0.0079836	0.403709	72.416
Chr3	3900015	3900065	51	8	0.554476	0.00123922	0.553236	72.3303
Chr3	20821558	20821624	67	6	0.599496	0.0627473	0.536749	71.9491
Chr3	16635726	16635806	81	6	0.569093	0.0379966	0.531096	71.5508
Chr3	5378376	5378540	165	6	0.510509	0.0042747	0.506234	71.2744
Chr5	10724432	10724510	79	6	0.678391	0.0578454	0.620546	70.6915
Chr3	17973941	17974024	84	6	0.00698611	0.496837	-0.489851	-70.5537
Chr4	2763611	2763693	83	6	0.691072	0.0252308	0.665841	70.5267
Chr3	6264701	6264844	144	7	0.443666	0.0211863	0.42248	70.5118
Chr3	9288437	9288525	89	10	0.411372	0.10982	0.301552	70.226
Chr1	6888800	6888857	58	8	0.286767	0.564528	-0.277761	-70.1689
Chr4	10156736	10156804	69	7	0.415553	0.0131353	0.402417	70.0269
Chr1	7559340	7559390	51	6	0.260544	0.699257	-0.438714	-70.0099
Chr4	2584123	2584213	91	8	0.567631	0.0327106	0.534921	69.9833
Chr3	18585282	18585334	53	8	0.865359	0.17491	0.690448	69.9726
Chr3	11025344	11025417	74	6	0.561369	0.0404039	0.520965	69.8009
Chr1	13688970	13689056	87	7	0.414145	0.00321218	0.410933	69.7653
Chr3	14405102	14405154	53	6	0.608185	0.0153711	0.592814	69.5364
Chr3	4358994	4359077	84	7	0.410685	0.00203651	0.408649	69.3819
Chr2	19254148	19254315	168	12	0.0984587	0.360426	-0.261968	-69.2969
Chr1	5130234	5130307	74	6	0.458016	0.0016104	0.456406	69.2799
Chr3	8114113	8114189	77	14	0.339525	0.514914	-0.175388	-69.1588
Chr2	8227720	8227777	58	8	0.466501	0.0764332	0.390068	69.0687
Chr3	12473323	12473450	128	6	0.561308	0.0134447	0.547864	68.7589
Chr3	17881674	17881743	70	8	0.416698	0.0155561	0.401142	68.7127
Chr2	16866510	16866588	79	6	0.485978	0.0119133	0.474065	68.5149
Chr3	11454136	11454248	113	6	0.519397	0.00456429	0.514833	68.4383
Chr4	954760	954906	147	6	0.470258	0.00347043	0.466787	68.4246
Chr3	11641689	11641803	115	7	0.451289	0.0129765	0.438312	68.4241
Chr1	16939456	16939515	60	8	0.561981	0.0864744	0.475507	68.3743
Chr1	9708576	9708649	74	7	0.414783	0.0134276	0.401355	68.1411
Chr3	11382646	11382713	68	8	0.433688	0.105373	0.328315	68.1405
Chr1	19380855	19380919	65	7	0.418537	0.00878446	0.409753	68.1045
Chr1	26027557	26027628	72	6	0.605123	0.0124375	0.592686	68.0193
Chr5	15693851	15693990	140	6	0.58708	0.0208026	0.566277	67.8457
Chr3	18756181	18756236	56	10	0.617191	0.430955	0.186236	67.6184
Chr5	5855937	5856061	125	6	0.840985	0.251515	0.589471	67.5699
Chr5	1230646	1230729	84	6	0.525221	0.0212997	0.503921	66.9705
Chr1	22366981	22367032	52	8	0.389995	0.0501563	0.339838	66.8834
Chr1	1614739	1614846	108	6	0.461041	0.00717144	0.45387	66.7815
Chr4	10024855	10024928	74	6	0.512565	0.214471	0.298094	66.5517
Chr3	7670395	7670448	54	6	0.46354	0.00376566	0.459775	66.4768
Chr3	7852259	7852318	60	11	0.673923	0.105562	0.568361	66.4363
Chr3	7950218	7950322	105	6	0.473174	0.0103316	0.462842	65.8094
Chr3	6756507	6756671	165	8	0.577031	0.383033	0.193998	65.7919
Chr1	4464641	4464705	65	14	0.276755	0.00353021	0.273224	65.4631
Chr4	11186456	11186506	51	6	0.685143	0.191663	0.49348	64.9385
Chr1	7347532	7347587	56	6	0.428601	0.000951064	0.42765	64.9062
Chr4	7687581	7687645	65	6	0.442709	0.00334592	0.439363	64.8101
Chr2	16972326	16972393	68	6	0.478704	0.00848391	0.47022	64.734
Chr3	21730295	21730349	55	6	0.291029	0.541689	-0.25066	-64.5361
Chr5	7607367	7607417	51	6	0.694257	0.165078	0.529179	64.4108
Chr3	15049013	15049099	87	6	0.550806	0.0100111	0.540795	64.3621
Chr1	4603686	4603758	73	6	0.454506	0.00280762	0.451698	63.9228
Chr3	14836291	14836342	52	6	0.487653	0.0252979	0.462355	63.9088
Chr5	8934416	8934516	101	6	0.568492	0.0717059	0.496786	63.8775
Chr3	21422246	21422367	122	18	0.445949	0.405263	0.0406856	63.8693
Chr5	22222822	22222911	90	6	0.533514	0.0532199	0.480294	63.7982
Chr5	21224607	21224948	342	6	0.449686	0.0102631	0.439423	63.7773
Chr3	21077647	21077733	87	6	0.0413449	0.514079	-0.472734	-63.6912
Chr4	8777893	8777945	53	6	0.446584	0.0118778	0.434706	63.6718
Chr3	2014583	2014695	113	8	0.130054	0.737947	-0.607893	-63.6077
Chr5	17488708	17488824	117	6	0.449848	0.00229371	0.447555	63.5593
Chr3	23413888	23413951	64	8	0.560474	0.290351	0.270123	63.5497
Chr3	3469884	3469950	67	6	0.0523569	0.642498	-0.590141	-63.4191
Chr1	9746288	9746341	54	6	0.411636	0.00573665	0.405899	63.2635
Chr4	9618624	9619089	466	6	0.242697	0.529755	-0.287058	-63.0506
Chr3	1777970	1778036	67	6	0.295893	0.583719	-0.287826	-62.9364
Chr3	8735187	8735245	59	10	0.659764	0.446428	0.213336	62.8078
Chr1	16659605	16659678	74	6	0.740982	0.163427	0.577555	62.6241
Chr1	5610783	5610845	63	7	0.565486	0.00671178	0.558774	62.4395
Chr1	7328262	7328496	235	8	0.490652	0.178739	0.311913	62.3733
Chr4	6877362	6877418	57	6	0.424432	0.00683838	0.417593	62.0165
Chr5	7671297	7671404	108	7	0.395358	0.0055361	0.389822	61.8541
Chr2	17207714	17207770	57	6	0.437715	0.0122369	0.425479	61.8301
Chr1	10777716	10777820	105	6	0.440111	0.0156158	0.424495	61.7606
Chr3	7670682	7670748	67	6	0.416175	0.00808334	0.408092	61.5091
Chr3	1911092	1911200	109	6	0.471176	0.00284387	0.468332	61.4366
Chr3	11219306	11219361	56	6	0.415843	0.00410551	0.411737	60.843
Chr3	10477716	10477948	233	6	0.612474	0.098927	0.513547	60.7483
Chr2	16495225	16495287	63	6	0.431562	0.00156211	0.43	60.5708
Chr3	5217144	5217215	72	8	0.178304	0.475335	-0.297032	-60.0383
Chr3	9708042	9708098	57	6	0.572199	0.0886188	0.483581	59.8252
Chr4	10156470	10156532	63	6	0.407628	0.00622905	0.401399	59.7697
Chr2	299654	299718	65	6	0.477987	0.00540887	0.472578	59.6115
Chr2	7033148	7033206	59	6	0.38949	0.00277979	0.38671	59.4956
Chr3	8141594	8141645	52	6	0.255711	0.537734	-0.282024	-59.189
Chr2	15651430	15651626	197	6	0.49513	0.196873	0.298257	59.0554
Chr4	9908295	9908358	64	6	0.380956	0.000947106	0.380008	58.4083
Chr2	16027725	16027824	100	7	0.12902	0.56605	-0.43703	-58.3819
Chr3	2323214	2323304	91	8	0.128087	0.714586	-0.586499	-58.2048
Chr3	11167489	11167557	69	6	0.446386	0.0141687	0.432218	58.0108
Chr3	7528632	7528715	84	6	0.537167	0.00414102	0.533026	57.9091
Chr4	7235062	7235124	63	6	0.418667	0.00926683	0.4094	57.646
Chr1	7425942	7426113	172	8	0.55259	0.405609	0.146981	56.8148
Chr3	2909343	2909409	67	9	0.260451	0.600702	-0.340251	-56.7669
Chr3	3729750	3729814	65	9	0.688815	0.188682	0.500133	56.6245
Chr1	5318853	5318980	128	8	0.677787	0.1555	0.522287	56.489
Chr3	21480380	21480433	54	7	0.000947197	0.437753	-0.436806	-56.3728
Chr1	5950314	5950364	51	6	0.580695	0.177238	0.403457	55.9507
Chr4	8995681	8995733	53	10	0.246695	0.430164	-0.183469	-55.8955
Chr1	24636609	24636714	106	6	0.462242	0.0383736	0.423868	55.6399
Chr3	23376260	23376312	53	6	0.466453	0.0257789	0.440674	55.583
Chr5	24285081	24285132	52	6	0.40078	0.00697701	0.393803	55.4003
Chr3	21339591	21339662	72	10	0.474537	0.347913	0.126624	54.4619
Chr1	23118131	23118233	103	6	0.713681	0.13139	0.582291	54.4364
Chr3	1410212	1410263	52	6	0.723936	0.251495	0.472441	53.8603
Chr1	4882869	4882920	52	8	0.140688	0.720024	-0.579336	-52.3982
Chr3	8989556	8989653	98	6	0.533125	0.271605	0.26152	52.3071
Chr3	3293292	3293343	52	6	0.36326	0.813534	-0.450274	-52.1467
Chr3	14940816	14940888	73	10	0.496062	0.141997	0.354065	51.6864
Chr1	4376889	4377005	117	6	0.1602	0.837582	-0.677381	-49.3006
Chr3	15269934	15270025	92	6	0.745616	0.218408	0.527208	48.6852
Chr3	3527067	3527156	90	6	0.63758	0.0555082	0.582072	48.5514
Chr1	4723738	4723792	55	6	0.132621	0.768438	-0.635817	-47.8254
Chr3	20537863	20538077	215	6	0.477493	0.163248	0.314245	47.7635
Chr1	5537914	5537976	63	8	0.136312	0.684641	-0.548329	-47.6389
Chr1	4617742	4617929	188	10	0.21417	0.592306	-0.378136	-47.4969
Chr3	7688035	7688192	158	12	0.320912	0.424134	-0.103222	-47.1779
Chr3	170729	170792	64	7	0.552805	0.864914	-0.312109	-46.7837
Chr1	4546219	4546442	224	12	0.616504	0.55046	0.0660434	46.4384
Chr1	5320079	5320142	64	6	0.281767	0.568589	-0.286822	-45.9453
Chr3	2721733	2721853	121	10	0.527204	0.12943	0.397774	45.7399
Chr3	6340919	6340978	60	7	0.145826	0.440321	-0.294495	-44.979
Chr3	3628825	3628908	84	6	0.148451	0.679991	-0.53154	-44.6674
Chr4	4973771	4973865	95	7	0.820442	0.228664	0.591778	43.919
Chr3	1416856	1417000	145	8	0.672004	0.263497	0.408507	43.7861
Chr4	18269763	18269823	61	14	0.539654	0.434649	0.105005	43.6193
Chr1	5459030	5459108	79	8	0.111221	0.586157	-0.474936	-43.3435
Chr4	9219324	9219389	66	6	0.548581	0.298951	0.24963	42.3341
Chr3	10334240	10334305	66	10	0.481822	0.339377	0.142445	41.7175
Chr3	17938224	17938331	108	6	0.212357	0.450436	-0.23808	-40.8439
Chr3	5983572	5983660	89	8	0.612892	0.245141	0.367751	40.816
Chr3	3553035	3553085	51	6	0.176013	0.877011	-0.700998	-40.3781
Chr1	4451355	4451418	64	12	0.479384	0.510666	-0.0312813	-39.5737
Chr3	9520530	9520686	157	14	0.180873	0.273876	-0.0930029	-38.3726
Chr2	8753962	8754028	67	7	0.687318	0.168108	0.51921	38.3562
Chr3	14758417	14758471	55	10	0.482969	0.647957	-0.164988	-37.7956
Chr3	16537785	16537855	71	14	0.346511	0.261592	0.0849194	37.7499
Chr1	4469480	4469533	54	12	0.430399	0.298144	0.132256	37.3114
Chr4	10314187	10314256	70	8	0.456621	0.397069	0.0595526	36.9671
Chr3	5980816	5980919	104	16	0.335401	0.265926	0.0694754	36.8969
Chr4	10119455	10119599	145	8	0.393261	0.331943	0.0613175	36.568
Chr3	11920550	11920622	73	6	0.51467	0.161003	0.353667	35.7576
Chr1	6611459	6611532	74	6	0.298564	0.548461	-0.249897	-35.0541
Chr3	17214230	17214337	108	8	0.328575	0.399274	-0.0706992	-34.2761
Chr2	17022755	17022888	134	6	0.201732	0.424922	-0.22319	-33.7937
Chr1	5039865	5039916	52	6	0.100183	0.560973	-0.460791	-32.5499
Chr2	7305850	7305902	53	8	0.635907	0.598124	0.0377823	32.075
Chr3	9309822	9309875	54	6	0.268416	0.493876	-0.225461	-32.0294
Chr4	12761486	12761539	54	8	0.200964	0.346958	-0.145994	-31.7846
Chr2	15431541	15431606	66	6	0.408904	0.216337	0.192567	30.8776
Chr1	6362405	6362480	76	6	0.32724	0.562849	-0.235609	-30.6677
Chr3	5915678	5915740	63	8	0.22114	0.403137	-0.181997	-29.8754
Chr3	20900769	20900821	53	8	0.442981	0.573619	-0.130638	-29.799
Chr3	3801895	3802101	207	6	0.438007	0.286001	0.152006	29.6208
Chr2	17073096	17073148	53	8	0.194209	0.13667	0.0575394	29.5627
Chr2	19098835	19098994	160	6	0.514236	0.289143	0.225093	29.4899
Chr3	2266606	2266722	117	8	0.286399	0.657693	-0.371295	-27.4109
Chr3	17525023	17525159	137	9	0.311114	0.181302	0.129812	27.2491
Chr3	18785189	18785240	52	10	0.656607	0.52517	0.131437	27.1929
Chr3	6727274	6727360	87	12	0.492809	0.624495	-0.131686	-26.8309
Chr3	10134083	10134147	65	10	0.276533	0.454711	-0.178178	-26.596
Chr3	17369163	17369233	71	14	0.382957	0.241125	0.141832	26.3721
Chr3	15835899	15835998	100	6	0.267852	0.468897	-0.201045	-26.3397
Chr3	3734168	3734486	319	8	0.346909	0.380057	-0.0331483	-24.5858
Chr3	17671941	17672061	121	7	0.521737	0.522656	-0.000918535	-24.4474
Chr4	9862786	9862963	178	8	0.447749	0.269583	0.178167	24.4244
Chr1	7511131	7511181	51	6	0.294845	0.276442	0.0184035	23.4832
Chr3	17594456	17594515	60	10	0.514245	0.500848	0.0133976	22.4573
Chr1	288997	289049	53	8	0.617189	0.598181	0.0190075	22.2693
Chr1	6007427	6007505	79	12	0.53858	0.407692	0.130888	21.4339
Chr4	11777073	11777169	97	6	0.353092	0.513391	-0.160299	-21.3496
Chr4	9704414	9704478	65	6	0.231024	0.385447	-0.154423	-21.2898
Chr3	6700025	6700082	58	12	0.232675	0.254782	-0.0221067	-21.1265
Chr3	18446701	18446783	83	10	0.22948	0.145994	0.083486	20.7986
Chr3	19234468	19234575	108	6	0.435932	0.28279	0.153142	-19.2466
Chr3	20448476	20448558	83	9	0.502802	0.556705	-0.0539028	-19.1523
Chr3	17042829	17042896	68	8	0.111055	0.27905	-0.167996	-18.9998
Chr3	2281246	2281306	61	6	0.424939	0.287975	0.136963	18.7446
Chr3	2411532	2411645	114	6	0.25889	0.485601	-0.226712	-18.5994
Chr3	8801791	8801848	58	9	0.461033	0.344836	0.116197	18.5679
Chr2	15910204	15910352	149	10	0.294746	0.359568	-0.0648218	-18.2785
Chr3	9157389	9157441	53	10	0.554171	0.600549	-0.0463778	-18.2056
Chr3	7578445	7578503	59	8	0.58539	0.296187	0.289203	18.0309
Chr1	4435238	4435393	156	8	0.431371	0.642532	-0.211161	-18.0123
Chr2	15505661	15505925	265	16	0.417283	0.350028	0.0672545	17.9653
Chr2	18453373	18453425	53	8	0.418658	0.407076	0.0115821	17.8616
Chr2	16355900	16356022	123	10	0.636325	0.506274	0.130051	16.6773
Chr3	2234039	2234101	63	6	0.308756	0.508197	-0.199441	-16.6618
Chr1	8467150	8467377	228	6	0.358099	0.199681	0.158418	16.6252
Chr3	5690818	5690996	179	6	0.488495	0.272929	0.215566	16.3229
Chr3	5767567	5767690	124	6	0.430142	0.239216	0.190926	16.1549
Chr3	2121753	2121832	80	6	0.239787	0.478785	-0.238998	-16.1025
Chr4	6925154	6925210	57	10	0.544401	0.674242	-0.129841	-16.0807
Chr4	9424940	9425026	87	12	0.247429	0.212626	0.0348036	15.5775
Chr1	5986186	5986338	153	6	0.363408	0.203544	0.159864	15.4832
Chr3	18122820	18122986	167	18	0.526469	0.582633	-0.0561634	-15.0505
Chr3	17149403	17149574	172	6	0.19938	0.351567	-0.152187	-15.001
Chr3	1274705	1274768	64	8	0.440232	0.405911	0.0343214	14.4018
Chr1	6551236	6551341	106	6	0.440217	0.338646	0.101571	-13.3981
Chr3	6314446	6314496	51	8	0.362032	0.238441	0.123591	12.7733
Chr3	3023729	3023883	155	6	0.304803	0.548104	-0.243302	-12.545
Chr3	19335037	19335099	63	6	0.479945	0.298548	0.181397	12.1593
Chr3	4309822	4309886	65	12	0.618835	0.683902	-0.0650664	11.8312
Chr3	4823785	4823879	95	12	0.630012	0.445569	0.184442	11.638
Chr3	9166092	9166166	75	12	0.131894	0.271774	-0.13988	-11.0457
Chr3	18532627	18532678	52	6	0.293052	0.462553	-0.169501	-10.3334
Chr5	25672143	25672200	58	14	0.513556	0.504888	0.00866799	-9.64768
Chr3	1889120	1889171	52	6	0.299555	0.480687	-0.181133	-8.96596
Chr3	3535793	3535963	171	6	0.345619	0.575167	-0.229548	-8.87636
Chr3	23397701	23397777	77	10	0.417553	0.409136	0.00841715	7.69334
Chr5	5782227	5782279	53	8	0.641644	0.615766	0.0258786	-7.45678
Chr3	18223790	18223962	173	8	0.397287	0.385456	0.0118312	7.32527
Chr3	6107854	6107906	53	6	0.554544	0.578786	-0.0242428	-6.86693
Chr3	15800122	15800193	72	8	0.358422	0.354688	0.00373432	6.39657
Chr3	22288658	22288789	132	6	0.339043	0.484155	-0.145112	5.49853
Chr3	3213853	3213999	147	8	0.421153	0.449832	-0.0286793	5.44186
Chr3	16468405	16468457	53	6	0.589146	0.562336	0.0268099	5.2668
Chr1	11158104	11158154	51	8	0.578087	0.549379	0.0287076	-4.56476
Chr3	2776895	2776965	71	10	0.451459	0.413734	0.0377255	4.42917
Chr4	13228491	13228613	123	8	0.48387	0.629848	-0.145978	3.36554
Chr3	23057956	23058008	53	6	0.415037	0.282663	0.132374	-3.1698
Chr2	18134389	18134528	140	10	0.524443	0.515838	0.0086046	-2.65698
Chr4	6294395	6294453	59	8	0.598042	0.425435	0.172607	2.53344
Chr1	18703078	18703138	61	8	0.374734	0.391889	-0.0171548	-1.66276
Chr3	9933210	9933261	52	7	0.179464	0.0865683	0.0928955	0.798667
Chr3	6026833	6026942	110	6	0.293703	0.428346	-0.134643	-0.732271

## Sheet: ros1-7 v Col-0 endo CHG
chr	start	end	length	nCG	meanMethy1	meanMethy2	diff.Methy	areaStat
Chr1	7974136	7974533	398	27	0.466053	0.0249026	0.441151	299.452
Chr1	11066757	11067005	249	25	0.605943	0.144928	0.461015	245.779
Chr4	12599530	12599748	219	20	0.524094	0.0649327	0.459161	208.341
Chr3	12670843	12671091	249	14	0.647868	0.0576976	0.590171	207.597
Chr5	9271987	9272097	111	17	0.520407	0.0193263	0.501081	203.278
Chr1	8335492	8335649	158	14	0.552811	0.0167678	0.536043	186.203
Chr5	3910649	3910942	294	15	0.693353	0.18105	0.512303	177.923
Chr3	15186440	15186514	75	14	0.481605	0.0105222	0.471082	163.14
Chr2	18703174	18703350	177	13	0.643713	0.0957833	0.54793	149.358
Chr3	11344605	11344754	150	12	0.531407	0.0722646	0.459143	126.894
Chr1	8335701	8335864	164	10	0.493277	0.00704617	0.486231	125.849
Chr3	5730336	5730473	138	12	0.419245	0.0174845	0.401761	121.949
Chr1	8335190	8335424	235	11	0.474233	0.0275251	0.446708	117.944
Chr5	15580526	15580603	78	13	0.515524	0.118827	0.396697	112.517
Chr3	12348987	12349140	154	15	0.356322	0.0346165	0.321706	111.873
Chr3	6912074	6912157	84	8	0.653677	0.0545536	0.599124	111.347
Chr4	10992793	10992902	110	13	0.685593	0.270884	0.414709	110.953
Chr2	15851079	15851172	94	14	0.385572	0.0531458	0.332426	109.706
Chr3	22370842	22370908	67	10	0.640996	0.14707	0.493926	104.614
Chr2	752304	752446	143	15	0.45998	0.0867363	0.373244	101.821
Chr4	11624160	11624224	65	10	0.406014	0.0054984	0.400516	100.318
Chr5	15927478	15927681	204	9	0.843322	0.346614	0.496707	100.263
Chr1	7969436	7969529	94	11	0.54494	0.127707	0.417233	99.6891
Chr5	10318665	10318804	140	13	0.613726	0.193649	0.420077	94.7659
Chr5	13834706	13834756	51	13	0.567386	0.200967	0.366418	92.4632
Chr5	6403359	6403423	65	10	0.612838	0.196799	0.416039	88.9041
Chr3	14812782	14812860	79	9	0.530158	0.0816764	0.448482	88.8036
Chr4	14682513	14682607	95	11	0.618924	0.216206	0.402718	86.7864
Chr1	8333979	8334309	331	10	0.346676	0.00383032	0.342846	85.6131
Chr3	12349268	12349361	94	9	0.420678	0.0158102	0.404867	85.34
Chr5	22514571	22514645	75	11	0.416707	0.0585303	0.358177	82.5825
Chr1	8739050	8739114	65	7	0.552067	0.0584826	0.493585	81.0927
Chr4	6067178	6067370	193	9	0.410697	0.0458775	0.36482	81.0535
Chr3	15597825	15597895	71	13	0.486643	0.187321	0.299322	79.0828
Chr1	2353719	2353791	73	10	0.365014	0.0410811	0.323933	78.7028
Chr5	20059842	20059942	101	9	0.470906	0.0749448	0.395961	78.5049
Chr1	8334507	8334592	86	9	0.327307	0.0020131	0.325294	77.2894
Chr3	6912320	6912453	134	7	0.53122	0.0652831	0.465937	76.8807
Chr3	9140905	9141048	144	8	0.653286	0.191044	0.462242	75.9239
Chr5	26415049	26415141	93	11	0.54748	0.230971	0.31651	75.6794
Chr4	5742891	5742948	58	8	0.529042	0.0899231	0.439119	75.0688
Chr5	2396243	2396310	68	9	0.441088	0.0858345	0.355254	73.6724
Chr5	13834834	13834911	78	8	0.701914	0.262837	0.439077	71.6246
Chr3	9011262	9011417	156	8	0.418135	0.0378901	0.380245	71.5764
Chr3	7852026	7852102	77	10	0.412498	0.033633	0.378865	71.5252
Chr2	17500550	17500636	87	10	0.389046	0.0861155	0.30293	66.8937
Chr3	23203792	23203857	66	11	0.482729	0.183916	0.298813	66.3693
Chr1	12711548	12711628	81	7	0.474931	0.0549162	0.420014	65.8315
Chr4	5827554	5827681	128	6	0.527773	0.03466	0.493113	65.1719
Chr1	12339085	12339160	76	10	0.42515	0.110189	0.314961	63.7815
Chr1	18053466	18053527	62	10	0.395638	0.106441	0.289197	62.3567
Chr4	273837	273910	74	7	0.526012	0.127244	0.398768	58.0552
Chr1	8336073	8336167	95	8	0.534275	0.181871	0.352404	57.2861
Chr3	933675	933749	75	8	0.346188	0.0578118	0.288377	56.7815
Chr3	15777326	15777392	67	6	0.377147	0.00351858	0.373629	55.8651
Chr4	11624314	11624412	99	6	0.356207	0.00751219	0.348694	53.5845
Chr3	16957201	16957347	147	6	0.561791	0.141341	0.42045	53.4263
Chr3	6244345	6244566	222	6	0.404771	0.00869989	0.396071	53.0654
Chr3	6295461	6295547	87	6	0.63105	0.182635	0.448415	52.4253
Chr4	2614647	2614719	73	8	0.446144	0.130045	0.316099	51.631
Chr3	17392275	17392326	52	6	0.557191	0.132127	0.425064	49.3715
Chr3	19764753	19764851	99	7	0.466268	0.158088	0.30818	48.0162
Chr3	14615956	14616013	58	6	0.585814	0.189378	0.396437	46.313
Chr5	2105857	2105915	59	6	0.52607	0.153617	0.372453	41.6932
Chr2	4300331	4300381	51	6	0.353294	0.0744046	0.27889	39.268
Chr3	11241264	11241324	61	7	0.616201	0.317124	0.299078	38.8861
Chr5	14256317	14256385	69	6	0.73775	0.354578	0.383172	32.3418

## Sheet: ros1-7 v Col-0 endo CHH
chr	start	end	length	nCG	meanMethy1	meanMethy2	diff.Methy	areaStat
Chr1	7973841	7974572	732	254	0.187572	0.04368	0.143892	1033.31
Chr4	10992484	10992956	473	138	0.163042	0.0483936	0.114648	447.56
Chr3	14729137	14729391	255	66	0.284338	0.0683387	0.216	329.792
Chr5	3910687	3910962	276	74	0.226311	0.0568468	0.169464	323.435
Chr3	9739461	9739614	154	56	0.32996	0.099369	0.230591	281.177
Chr5	15927510	15927754	245	70	0.18485	0.0401253	0.144725	277.097
Chr4	5827403	5827612	210	66	0.150579	0.0245616	0.126017	251.712
Chr5	15232521	15232801	281	72	0.130209	0.01951	0.110699	234.273
Chr5	6403232	6403437	206	65	0.189037	0.0628913	0.126146	201.522
Chr3	23203631	23203823	193	57	0.175393	0.0413411	0.134052	199.986
Chr1	7969330	7969499	170	51	0.157365	0.0275866	0.129778	194.831
Chr1	6014334	6014540	207	59	0.147515	0.0380141	0.109501	181.211
Chr5	15498454	15498666	213	58	0.385648	0.570216	-0.184568	-179.77
Chr5	113748	113830	83	28	0.304395	0.0643665	0.240028	154.862
Chr3	10339606	10339730	125	32	0.195135	0.0318692	0.163266	144.724
Chr5	17596567	17596719	153	36	0.196407	0.0453074	0.1511	141.064
Chr4	7688041	7688119	79	35	0.239655	0.449545	-0.209891	-135.264
Chr4	11826828	11826937	110	25	0.222156	0.0278829	0.194273	129.245
Chr3	11062673	11062780	108	38	0.253386	0.462719	-0.209333	-128.955
Chr4	5127234	5127343	110	35	0.24247	0.455767	-0.213297	-126.616
Chr4	7816846	7816938	93	33	0.351334	0.564829	-0.213495	-122.12
Chr3	12670774	12670906	133	35	0.130344	0.0199636	0.11038	119.33
Chr4	7821653	7821743	91	35	0.283901	0.470757	-0.186856	-119.266
Chr3	11602574	11602693	120	31	0.285101	0.502033	-0.216933	-119.151
Chr3	9740423	9740494	72	24	0.217584	0.0357606	0.181823	116.105
Chr3	15331341	15331442	102	25	0.134032	0.346235	-0.212204	-115.433
Chr4	9981848	9981911	64	23	0.350629	0.0706768	0.279952	113.956
Chr1	11129012	11129101	90	36	0.279205	0.433556	-0.154351	-103.586
Chr3	8752800	8752859	60	23	0.199751	0.433385	-0.233634	-102.077
Chr3	12670567	12670665	99	27	0.475209	0.681091	-0.205882	-99.3123
Chr1	1430335	1430408	74	29	0.45263	0.65192	-0.19929	-98.9415
Chr4	11681183	11681267	85	24	0.267197	0.484116	-0.21692	-97.2437
Chr1	19380667	19380727	61	23	0.365416	0.617329	-0.251913	-96.3756
Chr4	9909039	9909111	73	27	0.312625	0.515505	-0.20288	-95.3995
Chr4	3731734	3731789	56	23	0.202471	0.429156	-0.226685	-93.5893
Chr5	9271863	9271948	86	19	0.158636	0.00467828	0.153957	91.7249
Chr2	4472239	4472314	76	23	0.147799	0.348263	-0.200464	-91.3938
Chr3	11055005	11055065	61	22	0.316512	0.578176	-0.261665	-90.1794
Chr3	18088680	18088784	105	19	0.360622	0.626612	-0.26599	-87.6985
Chr1	21992729	21992795	67	22	0.290953	0.517943	-0.22699	-87.075
Chr1	11066906	11066984	79	25	0.14982	0.0250296	0.12479	86.0652
Chr3	14952534	14952639	106	25	0.19769	0.376924	-0.179234	-85.7408
Chr4	5938441	5938533	93	22	0.158342	0.0255739	0.132768	85.3222
Chr3	12348609	12348667	59	20	0.137956	0.337656	-0.1997	-85.0862
Chr4	6835023	6835092	70	19	0.152871	0.0145336	0.138337	83.028
Chr3	18631992	18632056	65	19	0.266387	0.51312	-0.246733	-82.3291
Chr2	3986380	3986473	94	22	0.212609	0.411013	-0.198404	-81.437
Chr2	5831245	5831303	59	18	0.102808	0.311435	-0.208627	-80.5267
Chr1	27428519	27428620	102	19	0.307615	0.552012	-0.244397	-80.126
Chr3	8231355	8231415	61	22	0.283157	0.485896	-0.20274	-79.6588
Chr3	16353236	16353287	52	21	0.405614	0.625604	-0.21999	-78.2134
Chr3	14614877	14614943	67	19	0.172784	0.385835	-0.213051	-75.8799
Chr2	2549183	2549256	74	21	0.156354	0.341509	-0.185154	-75.1011
Chr1	17566609	17566659	51	22	0.297149	0.111304	0.185845	72.7204
Chr5	17085572	17085622	51	20	0.461555	0.669817	-0.208262	-72.6638
Chr1	4770306	4770421	116	20	0.22164	0.418344	-0.196703	-72.56
Chr3	5590869	5590953	85	16	0.277715	0.534138	-0.256423	-71.3516
Chr3	11132219	11132278	60	19	0.392453	0.611625	-0.219173	-71.1609
Chr3	4456214	4456290	77	19	0.150575	0.0262706	0.124304	71.115
Chr2	6619426	6619534	109	27	0.164677	0.0372779	0.127399	71.0161
Chr3	11054142	11054200	59	14	0.151799	0.408324	-0.256525	-70.5691
Chr3	15186501	15186565	65	17	0.132695	0.00961192	0.123083	69.2837
Chr1	16492792	16492858	67	15	0.21345	0.454371	-0.240922	-69.0466
Chr3	5730385	5730445	61	16	0.130439	0.00459492	0.125844	68.9128
Chr3	7803522	7803581	60	17	0.145747	0.0189623	0.126785	67.7617
Chr3	7861051	7861104	54	14	0.228097	0.0261295	0.201967	67.6442
Chr3	16957336	16957410	75	23	0.197162	0.0779502	0.119212	67.4125
Chr5	8723699	8723755	57	17	0.235894	0.0725354	0.163359	66.1702
Chr3	7937493	7937552	60	17	0.389284	0.618704	-0.22942	-65.1356
Chr3	7851958	7852011	54	14	0.195187	0.020515	0.174672	64.7929
Chr3	12462265	12462325	61	18	0.308691	0.509717	-0.201026	-64.7833
Chr2	2552995	2553054	60	17	0.075146	0.295571	-0.220425	-62.6612
Chr1	9357901	9357984	84	17	0.282064	0.479305	-0.197241	-61.3276
Chr5	15680102	15680158	57	14	0.121182	0.010082	0.1111	60.9486
Chr3	9140926	9140984	59	18	0.159219	0.0409184	0.118301	56.8257
Chr3	10718268	10718323	56	15	0.434159	0.647687	-0.213528	-56.6649
Chr4	16831589	16831653	65	15	0.310648	0.521297	-0.210648	-56.4159
Chr5	8896266	8896333	68	13	0.189313	0.411531	-0.222219	-56.0547
Chr4	9320184	9320241	58	15	0.148592	0.0200222	0.128569	55.9687
Chr1	12143090	12143140	51	14	0.227764	0.433458	-0.205694	-54.6263
Chr1	7722084	7722149	66	20	0.0771637	0.328682	-0.251518	-52.7565
Chr1	16659706	16659769	64	15	0.287973	0.478632	-0.190659	-52.6704
Chr4	5964546	5964632	87	13	0.339763	0.573479	-0.233715	-52.2128
Chr2	6170615	6170665	51	14	0.262964	0.466678	-0.203714	-50.5955
Chr5	9070408	9070470	63	17	0.168079	0.378748	-0.210669	-49.923
Chr4	8088891	8088944	54	14	0.114481	0.0127615	0.101719	47.3848
Chr4	5987821	5987904	84	19	0.112478	0.00905768	0.103421	47.33
Chr5	9557737	9557803	67	11	0.266728	0.50772	-0.240992	-47.1486
Chr3	6577163	6577221	59	14	0.245478	0.426064	-0.180586	-46.202
Chr3	15478852	15478907	56	17	0.167789	0.0534897	0.114299	46.0931
Chr3	5955397	5955448	52	14	0.0938647	0.0114059	0.0824588	44.0346
Chr5	15232182	15232233	52	11	0.154203	0.0274131	0.12679	40.8899
Chr5	15232395	15232445	51	9	0.161884	0.0132016	0.148682	40.3623
Chr5	5625342	5625407	66	12	0.212119	0.394268	-0.18215	-39.8434
Chr3	8211776	8211830	55	14	0.294292	0.451709	-0.157416	-38.4355
Chr1	21249838	21249905	68	19	0.0898481	0.0205336	0.0693145	38.345
Chr4	13624390	13624445	56	13	0.147144	0.0423568	0.104788	37.8581
Chr4	12365240	12365292	53	10	0.247977	0.454737	-0.20676	-36.6437
Chr2	19623348	19623416	69	11	0.26678	0.454138	-0.187358	-36.633
Chr5	14301035	14301086	52	10	0.371248	0.550025	-0.178778	-30.8917
Chr5	22704838	22704891	54	13	0.115599	0.231704	-0.116105	-29.8483

## Sheet: rdd v Col-0 endo CG
chr	start	end	length	nCG	meanMethy1	meanMethy2	diff.Methy	areaStat
Chr3	5380305	5380764	460	46	0.784155	0.00328448	0.78087	1089.03
Chr5	12661737	12662066	330	36	0.878895	0.0940836	0.784811	790.669
Chr4	7477299	7477508	210	20	0.00350242	0.890279	-0.886776	-769.422
Chr2	15851004	15851255	252	36	0.714522	0.0674812	0.647041	571.886
Chr2	8728256	8728480	225	18	0.831604	0.00446671	0.827137	556.388
Chr1	6262554	6262684	131	14	0.874844	0.0103039	0.86454	494.683
Chr5	9271528	9272138	611	26	0.692824	0.0251684	0.667656	486.413
Chr1	7974199	7974330	132	12	0.921602	0.0047568	0.916845	484.318
Chr1	27121538	27121641	104	24	0.822856	0.0559009	0.766955	456.625
Chr2	5831470	5831889	420	32	0.631822	0.014387	0.617435	455.692
Chr5	12959336	12959550	215	18	0.777585	0.00389393	0.773691	435.927
Chr2	4507744	4508402	659	25	0.840495	0.143003	0.697492	435.649
Chr5	10261532	10261695	164	16	0.870039	0.0385884	0.83145	417.397
Chr2	8712668	8712848	181	12	0.892993	0.00549317	0.8875	415.977
Chr3	18291677	18291756	80	18	0.686418	0.163407	0.523011	379.479
Chr4	2259992	2260127	136	18	0.755477	0.0146787	0.740798	375.464
Chr2	5845949	5846176	228	14	0.830563	0.00282606	0.827737	374.246
Chr1	11202170	11202473	304	16	0.770182	0.00330456	0.766878	362.253
Chr5	8398583	8398883	301	18	0.790508	0.0420856	0.748423	360.434
Chr4	17835942	17836173	232	12	0.00474781	0.827418	-0.82267	-356.105
Chr4	7812722	7812880	159	10	0.89003	0.00763885	0.882392	351.209
Chr3	12361920	12362045	126	14	0.00775682	0.782283	-0.774526	-341.539
Chr2	15821775	15821886	112	16	0.86806	0.123933	0.744127	310.103
Chr5	9637399	9637562	164	12	0.834847	0.0426464	0.7922	307.666
Chr1	2265581	2265693	113	12	0.875149	0.0491966	0.825952	305.62
Chr5	2396214	2396369	156	10	0.864902	0.0103425	0.85456	303.722
Chr4	699477	699574	98	16	0.715624	0.00680649	0.708817	303.105
Chr1	16264304	16264372	69	16	0.735485	0.0895917	0.645893	302.723
Chr1	8692045	8692252	208	12	0.821274	0.00452898	0.816745	295.873
Chr1	12994376	12994556	181	14	0.765445	0.0203255	0.745119	290.429
Chr4	5827436	5827806	371	12	0.773047	0.00658817	0.766459	288.045
Chr5	3910698	3911029	332	12	0.739166	0.0189246	0.720241	287.268
Chr5	9818882	9819138	257	28	0.447546	0.0083588	0.439187	284.004
Chr3	14812555	14812793	239	14	0.75873	0.0161221	0.742608	283.162
Chr1	7273699	7273785	87	14	0.672064	0.00767947	0.664385	280.106
Chr1	9454048	9454131	84	14	0.75371	0.0102352	0.743475	278.27
Chr1	11961145	11961416	272	12	0.822901	0.0222322	0.800669	278.215
Chr3	12348925	12349227	303	22	0.717727	0.120276	0.597452	278.039
Chr1	30000796	30000860	65	10	0.00238311	0.8305	-0.828117	-275.314
Chr1	24836943	24837023	81	20	0.636759	0.0811464	0.555612	270.974
Chr4	6955285	6955405	121	14	0.824001	0.0738017	0.750199	270.327
Chr4	6076470	6076569	100	12	0.755994	0.00828635	0.747708	267.899
Chr4	8734836	8735136	301	20	0.587105	0.0144718	0.572633	267.382
Chr4	7476880	7476945	66	10	0.00261677	0.815196	-0.81258	-266.244
Chr2	8783615	8783761	147	20	0.552222	0.00133886	0.550883	266.027
Chr5	14938090	14938458	369	19	0.623886	0.00421491	0.619671	265.255
Chr3	19764673	19764761	89	6	0.936134	0.0115599	0.924574	265.137
Chr3	23207467	23207527	61	10	0.814499	0.0224234	0.792076	263.664
Chr3	16026531	16027087	557	20	0.568058	0.00254297	0.565515	263.178
Chr3	7286657	7287090	434	24	0.481006	0.00424841	0.476757	262.777
Chr5	4168427	4168486	60	8	0.87542	0.00703264	0.868387	259.338
Chr4	7476188	7476332	145	6	0.00265252	0.922213	-0.919561	-258.931
Chr3	19701250	19701712	463	14	0.694651	0.0119085	0.682742	257.784
Chr4	2426281	2426427	147	8	0.801516	0.00278084	0.798735	257.336
Chr5	15705949	15706010	62	18	0.574305	0.00212835	0.572177	251.454
Chr4	172680	172745	66	18	0.703546	0.0661849	0.637361	248.331
Chr5	13313477	13313665	189	10	0.818975	0.00740943	0.811566	247.293
Chr1	25553859	25553919	61	8	0.774469	0.00722354	0.767245	245.612
Chr2	5851896	5852232	337	18	0.707391	0.00792486	0.699466	245.095
Chr5	15927627	15927707	81	10	0.824414	0.0117335	0.81268	243.31
Chr4	425526	425653	128	8	0.882944	0.0125256	0.870419	242.68
Chr1	9335251	9335396	146	12	0.706371	0.00366693	0.702704	241.163
Chr4	7475992	7476044	53	8	0.00541216	0.85516	-0.849748	-241.08
Chr5	678246	678314	69	14	0.00417598	0.653991	-0.649815	-239.901
Chr1	9756684	9756850	167	14	0.789004	0.0636429	0.725361	239.421
Chr3	17845434	17845696	263	20	0.512217	0.00316174	0.509055	238.866
Chr3	16987896	16987965	70	12	0.580033	0.00484586	0.575187	236.508
Chr2	6215349	6215571	223	12	0.766971	0.0232242	0.743746	234.288
Chr5	13834785	13835051	267	16	0.846677	0.144907	0.70177	233.952
Chr3	18253122	18253176	55	14	0.733343	0.119621	0.613721	233.512
Chr2	6386646	6386713	68	14	0.900911	0.333802	0.567109	232.148
Chr1	18226175	18226273	99	14	0.858024	0.185618	0.672406	229.549
Chr5	349658	349721	64	14	0.673795	0.00778172	0.666013	229.236
Chr1	7969332	7969478	147	10	0.785074	0.00437027	0.780704	229.128
Chr4	4995842	4996052	211	16	0.647787	0.0617187	0.586068	227.938
Chr3	7679619	7679684	66	12	0.872116	0.0916771	0.780439	226.458
Chr3	23145884	23146184	301	10	0.763812	0.00455386	0.759259	225.486
Chr1	19899519	19899690	172	12	0.770546	0.0593532	0.711193	224.394
Chr3	8497088	8497168	81	13	0.718928	0.00404202	0.714886	224.163
Chr1	24837121	24837210	90	12	0.791109	0.139078	0.652031	219.907
Chr5	8871468	8871604	137	8	0.833129	0.00655264	0.826577	219.329
Chr2	6619235	6619507	273	10	0.806065	0.00416807	0.801897	217.155
Chr5	6951074	6951228	155	10	0.741321	0.184486	0.556835	217.088
Chr5	6923888	6924058	171	6	0.896502	0.00143262	0.895069	216.35
Chr1	20139982	20140146	165	14	0.665123	0.00121582	0.663907	214.403
Chr4	7089410	7089569	160	10	0.848403	0.0983958	0.750007	214.4
Chr4	16184600	16184720	121	16	0.565059	0.00269484	0.562364	213.7
Chr2	18835521	18835688	168	10	0.711072	0.051497	0.659575	213.671
Chr1	4261376	4261461	86	14	0.535106	0.0116252	0.523481	212.253
Chr4	9188459	9188540	82	16	0.764397	0.199618	0.564779	212.029
Chr1	22177600	22177709	110	8	0.00405155	0.800741	-0.796689	-210.961
Chr1	24714820	24714893	74	12	0.724598	0.0493474	0.675251	210.422
Chr3	11962314	11962538	225	16	0.60613	0.0212713	0.584859	210.11
Chr4	661072	661144	73	20	0.842131	0.235957	0.606174	209.999
Chr5	14549520	14549629	110	12	0.597948	0.00516988	0.592778	209.717
Chr5	10318462	10318557	96	8	0.877551	0.0406025	0.836949	207.599
Chr4	17670090	17670242	153	12	0.00672391	0.618388	-0.611664	-207.527
Chr5	15116356	15116451	96	12	0.714396	0.00654234	0.707854	207.393
Chr5	10942587	10942760	174	8	0.0183354	0.824732	-0.806396	-207.278
Chr5	7158148	7158200	53	10	0.327461	0.88789	-0.560429	-206.853
Chr2	2364694	2365030	337	14	0.0171736	0.576348	-0.559175	-206.432
Chr5	7462438	7462529	92	10	0.756863	0.00587438	0.750988	206.178
Chr1	14024600	14024844	245	13	0.653528	0.00996456	0.643563	205.919
Chr3	18148068	18148204	137	18	0.493129	0.00813756	0.484992	205.185
Chr5	21165125	21165252	128	14	0.612334	0.0378937	0.57444	204.806
Chr1	27971989	27972055	67	10	0.790826	0.0328961	0.75793	204.49
Chr1	6769073	6769337	265	14	0.613454	0.0158878	0.597567	204.447
Chr5	25697703	25697776	74	8	0.764292	0.00380475	0.760487	202.024
Chr4	1936546	1936603	58	8	0.839963	0.00741725	0.832546	200.279
Chr4	17648174	17648353	180	10	0.659538	0.143805	0.515733	199.688
Chr2	18655702	18655831	130	8	0.752905	0.011363	0.741542	198.858
Chr3	7418723	7418788	66	8	0.753316	0.00500783	0.748308	198.4
Chr1	23035046	23035130	85	6	0.891725	0.0114565	0.880269	197.865
Chr5	537826	538121	296	20	0.504316	0.0292563	0.475059	196.594
Chr1	25745827	25746102	276	18	0.47306	0.0051614	0.467899	194.61
Chr1	6486508	6486567	60	14	0.500851	0.00619994	0.494651	193.895
Chr1	23118062	23118233	172	10	0.793613	0.0811835	0.71243	193.444
Chr3	14729219	14729359	141	10	0.807226	0.0666085	0.740617	193.271
Chr4	1532320	1532425	106	12	0.670423	0.019467	0.650956	193.226
Chr5	26481280	26481332	53	8	0.847815	0.0360558	0.811759	192.726
Chr3	7745684	7745842	159	12	0.714656	0.0578726	0.656784	191.261
Chr4	9320164	9320298	135	12	0.732913	0.0767822	0.656131	190.654
Chr5	9052908	9052966	59	16	0.100928	0.659609	-0.558681	-190.518
Chr4	15630875	15631098	224	10	0.75316	0.0121158	0.741044	190.318
Chr3	11754644	11754765	122	6	0.00833597	0.874515	-0.866179	-188.985
Chr1	12424635	12424725	91	8	0.847213	0.103137	0.744077	188.759
Chr5	10027354	10027521	168	14	0.622768	0.318836	0.303932	188.638
Chr2	8801518	8801636	119	20	0.315071	0.655505	-0.340434	-188.343
Chr1	23000621	23000796	176	14	0.823796	0.252316	0.571479	188.289
Chr5	15159903	15159971	69	6	0.870894	0.00322352	0.867671	188.038
Chr2	8794044	8794150	107	12	0.0799259	0.583347	-0.503421	-187.025
Chr2	1027402	1027524	123	14	0.563894	0.00676548	0.557129	186.514
Chr4	5151697	5151800	104	12	0.698239	0.0152651	0.682973	184.53
Chr1	17695701	17695951	251	17	0.476678	0.00137599	0.475302	184.188
Chr1	9924815	9924882	68	10	0.746614	0.00300282	0.743611	184.162
Chr2	8743791	8743850	60	6	0.872522	0.00579711	0.866725	183.975
Chr3	22366030	22366209	180	12	0.625232	0.00238885	0.622843	183.959
Chr3	22377570	22377621	52	8	0.863624	0.0429922	0.820632	183.547
Chr4	17898564	17898655	92	12	0.8021	0.266277	0.535822	182.498
Chr4	17854180	17854231	52	10	0.00544072	0.660117	-0.654676	-182.427
Chr1	21473907	21473962	56	10	0.71978	0.0181053	0.701674	182.122
Chr1	17641689	17641759	71	12	0.826708	0.138394	0.688314	181.858
Chr3	7762532	7762600	69	8	0.00790392	0.772448	-0.764544	-181.786
Chr3	11242052	11242242	191	10	0.714588	0.00631884	0.708269	181.213
Chr1	19330931	19330981	51	6	0.892541	0.0232492	0.869292	181.079
Chr4	82968	83094	127	18	0.614179	0.256733	0.357446	180.169
Chr1	10136775	10136847	73	12	0.560397	0.00393916	0.556458	179.423
Chr3	14664271	14664461	191	10	0.724362	0.0135394	0.710822	177.08
Chr1	12642434	12642688	255	18	0.456082	0.0131263	0.442956	177
Chr3	9393879	9394161	283	6	0.86903	0.00575144	0.863278	176.998
Chr5	9100030	9100089	60	6	0.00324284	0.840743	-0.8375	-176.658
Chr4	17664297	17664349	53	10	0.559307	0.13117	0.428137	175.412
Chr3	23203613	23203814	202	10	0.741505	0.0359254	0.70558	175.143
Chr3	19576802	19576863	62	15	0.637986	0.0999272	0.538059	174.983
Chr5	6689606	6689661	56	6	0.855091	0.0067162	0.848375	174.465
Chr3	16244860	16244974	115	8	0.833261	0.0418678	0.791394	173.959
Chr5	15580532	15580592	61	6	0.878394	0.0129632	0.865431	173.808
Chr3	16855936	16855999	64	8	0.617164	0.00517046	0.611993	173.57
Chr4	7356652	7356756	105	12	0.618019	0.0300777	0.587941	172.859
Chr1	9756997	9757055	59	8	0.757945	0.00646429	0.75148	172.752
Chr2	16927511	16927670	160	10	0.586895	0.00619305	0.580702	172.665
Chr1	23432492	23432574	83	10	0.655329	0.00692887	0.6484	171.341
Chr4	7709615	7709688	74	10	0.619709	0.00391532	0.615794	171.001
Chr3	11053872	11054049	178	12	0.650867	0.0247025	0.626165	170.949
Chr5	6403200	6403499	300	10	0.75242	0.0445252	0.707895	170.555
Chr3	11749362	11749449	88	8	0.845784	0.0522913	0.793493	170.393
Chr1	6690685	6690737	53	14	0.92985	0.472308	0.457542	170.241
Chr4	13089956	13090028	73	12	0.273678	0.812872	-0.539194	-170.033
Chr2	8686392	8686460	69	6	0.838839	0.00568782	0.833151	169.579
Chr5	15666421	15666855	435	13	0.652626	0.0274598	0.625166	168.555
Chr5	1062034	1062204	171	6	0.834937	0.00493205	0.830005	168.421
Chr1	18252776	18252836	61	12	0.660232	0.116251	0.543981	167.495
Chr1	160607	160707	101	8	0.638194	0.00641181	0.631782	167.228
Chr5	14780932	14781120	189	17	0.479782	0.0364615	0.443321	167.026
Chr1	21933069	21933160	92	10	0.681479	0.0108952	0.670584	166.988
Chr2	17407583	17407678	96	8	0.813302	0.0499189	0.763383	166.631
Chr5	21542747	21542885	139	10	0.741571	0.0455613	0.69601	166.386
Chr5	20427666	20427838	173	8	0.82027	0.00769305	0.812577	165.603
Chr1	7694423	7694535	113	8	0.742066	0.0049652	0.737101	165.366
Chr5	13590365	13590470	106	20	0.649948	0.197123	0.452825	165.2
Chr4	1352904	1352956	53	8	0.8354	0.0700322	0.765367	165.003
Chr1	17357847	17357940	94	10	0.816773	0.102255	0.714518	164.629
Chr2	19183135	19183202	68	8	0.760263	0.00640028	0.753863	164.179
Chr1	2987098	2987262	165	16	0.440105	0.0014212	0.438683	164.006
Chr1	5916595	5916668	74	10	0.684108	0.00657064	0.677537	163.57
Chr5	15251947	15252005	59	10	0.652785	0.00284249	0.649942	163.557
Chr3	16837151	16837205	55	14	0.815636	0.251425	0.564211	163.065
Chr1	21259467	21259535	69	14	0.770274	0.197944	0.57233	163
Chr4	16932414	16932465	52	8	0.834683	0.184455	0.650228	162.898
Chr5	24927826	24927920	95	20	0.863944	0.44497	0.418973	162.566
Chr1	495499	495593	95	6	0.838696	0.00611018	0.832586	162.027
Chr1	8452260	8452574	315	14	0.513273	0.00921775	0.504055	161.995
Chr2	8235011	8235090	80	10	0.657563	0.00461307	0.65295	161.697
Chr4	17669722	17669842	121	10	0.701278	0.0225024	0.678776	161.36
Chr5	12540279	12540462	184	10	0.70143	0.0273882	0.674041	161.351
Chr3	141897	141972	76	6	0.833106	0.00523118	0.827875	160.756
Chr1	21167834	21167909	76	12	0.539486	0.13453	0.404956	160.038
Chr1	22322254	22322407	154	16	0.455089	0.0193191	0.43577	159.616
Chr3	16711936	16712063	128	8	0.765286	0.0147371	0.750549	159.436
Chr5	9067200	9067413	214	12	0.877066	0.395352	0.481714	159.254
Chr1	11493563	11493636	74	10	0.663923	0.00724781	0.656675	159.254
Chr2	2666106	2666507	402	14	0.531097	0.00530915	0.525788	158.396
Chr5	9934881	9934949	69	10	0.600204	0.00291244	0.597292	158.269
Chr5	17589155	17589216	62	12	0.746786	0.103925	0.642861	157.866
Chr3	8408221	8408472	252	14	0.493056	0.00208902	0.490967	157.582
Chr1	28512261	28512364	104	10	0.649499	0.0111139	0.638385	157.383
Chr2	4483870	4483975	106	13	0.615168	0.0323266	0.582841	156.832
Chr4	53148	53222	75	8	0.611352	0.0184803	0.592871	156.767
Chr5	20659632	20659949	318	14	0.524053	0.0143011	0.509752	156.672
Chr3	5955400	5955464	65	10	0.659401	0.0224411	0.63696	156.59
Chr5	9176802	9176928	127	19	0.355086	0.00646997	0.348616	156.17
Chr1	9133437	9133500	64	10	0.710709	0.172305	0.538405	155.837
Chr4	17246796	17246962	167	10	0.840789	0.241018	0.599771	155.626
Chr4	16575424	16575484	61	10	0.358602	0.835894	-0.477292	-155.584
Chr5	16265511	16265574	64	6	0.891254	0.054553	0.836701	155.018
Chr4	2379277	2379451	175	12	0.603578	0.0331387	0.570439	154.844
Chr5	14716328	14716410	83	10	0.659948	0.00590525	0.654043	154.821
Chr2	1493239	1493294	56	12	0.63699	0.0637463	0.573244	154.803
Chr3	7653538	7653592	55	10	0.721685	0.216212	0.505472	154.033
Chr5	9068834	9069063	230	16	0.430444	0.00331694	0.427127	153.953
Chr1	21606229	21606294	66	6	0.790528	0.00867262	0.781855	153.2
Chr1	27845097	27845191	95	6	0.00182495	0.794524	-0.792699	-152.589
Chr4	11287420	11287505	86	10	0.688349	0.17805	0.5103	152.542
Chr2	993096	993239	144	14	0.484614	0.00834025	0.476274	152.147
Chr4	411025	411079	55	10	0.696112	0.00703433	0.689078	152.068
Chr5	26914045	26914124	80	10	0.635497	0.00723165	0.628265	150.801
Chr3	19436699	19436833	135	10	0.687042	0.0384541	0.648588	150.676
Chr5	8715124	8715408	285	10	0.632206	0.00961969	0.622587	150.356
Chr1	6302540	6302595	56	12	0.533833	0.143329	0.390504	149.309
Chr4	5682899	5683120	222	6	0.834907	0.00932705	0.82558	149.282
Chr3	21961837	21961995	159	10	0.848446	0.331396	0.517051	148.648
Chr5	9199514	9199569	56	10	0.675339	0.0368079	0.638531	148.58
Chr2	2232079	2232216	138	10	0.646949	0.0193017	0.627647	147.399
Chr5	7936934	7937005	72	6	0.743422	0.00329004	0.740132	146.737
Chr2	8789782	8789848	67	10	0.679125	0.0906237	0.588501	146.268
Chr4	17102396	17102684	289	6	0.779653	0.00418342	0.77547	146.149
Chr5	15645755	15645880	126	8	0.704651	0.0103728	0.694278	145.329
Chr5	3715231	3715345	115	8	0.707991	0.00418065	0.70381	145.306
Chr3	22365617	22365863	247	10	0.639291	0.0250139	0.614277	144.94
Chr1	27914277	27914340	64	10	0.60482	0.00602772	0.598793	144.519
Chr1	7476631	7476737	107	8	0.214807	0.658884	-0.444077	-143.819
Chr5	9100580	9100645	66	6	0.77302	0.00566087	0.767359	143.569
Chr5	22006926	22007120	195	8	0.772192	0.0426769	0.729515	142.705
Chr5	10723405	10723505	101	6	0.792946	0.00756398	0.785382	142.536
Chr3	19683402	19683477	76	8	0.694413	0.00674259	0.687671	142.336
Chr2	6706773	6706864	92	10	0.642412	0.0191946	0.623217	142.333
Chr5	21146773	21146864	92	8	0.714781	0.00351276	0.711268	142.225
Chr1	27098959	27099009	51	9	0.844242	0.243237	0.601005	142.092
Chr5	15232614	15232746	133	8	0.918764	0.154402	0.764361	141.892
Chr5	15660344	15660590	247	11	0.727174	0.0987147	0.628459	141.535
Chr2	6318434	6318545	112	6	0.800693	0.00595376	0.794739	141.48
Chr5	20134442	20134627	186	10	0.6233	0.0026694	0.620631	141.275
Chr5	15252995	15253091	97	12	0.50779	0.00406882	0.503721	141.176
Chr1	29590430	29590579	150	13	0.510864	0.0451095	0.465754	140.552
Chr2	1521093	1521145	53	14	0.506366	0.0337699	0.472596	140.131
Chr1	6722725	6722845	121	8	0.0190412	0.680653	-0.661612	-139.453
Chr3	9011086	9011433	348	14	0.605817	0.0582532	0.547564	139.312
Chr1	24967071	24967300	230	16	0.737965	0.329423	0.408541	139.276
Chr2	8717162	8717237	76	8	0.806297	0.211109	0.595187	139.177
Chr4	15689860	15690063	204	10	0.834312	0.287867	0.546445	139.115
Chr1	6030283	6030354	72	6	0.0210994	0.771797	-0.750697	-139.08
Chr1	23770684	23770743	60	14	0.59805	0.111868	0.486182	138.95
Chr3	16882633	16882710	78	6	0.830074	0.0100209	0.820053	138.862
Chr1	24825564	24825615	52	8	0.641324	0.0766317	0.564693	138.794
Chr4	11676270	11676376	107	13	0.524032	0.0251026	0.498929	138.198
Chr1	16491823	16492114	292	13	0.615184	0.132595	0.482589	138.091
Chr2	616099	616149	51	8	0.669009	0.00251285	0.666496	138.035
Chr4	14054919	14054983	65	11	0.539722	0.00251698	0.537205	137.496
Chr4	791327	791388	62	8	0.6924	0.00634806	0.686052	137.43
Chr4	2278050	2278103	54	6	0.826997	0.022879	0.804118	137.388
Chr1	24904842	24904928	87	10	0.564739	0.00291137	0.561828	137.024
Chr3	339505	339557	53	6	0.0971354	0.874684	-0.777549	-136.801
Chr2	7860964	7861039	76	10	0.667981	0.0418772	0.626104	136.418
Chr2	8800430	8800640	211	12	0.266822	0.529502	-0.262679	-135.847
Chr4	13334675	13334733	59	6	0.0491455	0.793714	-0.744568	-135.805
Chr3	6912580	6912668	89	10	0.739759	0.0944721	0.645287	135.6
Chr3	10983157	10983220	64	9	0.589308	0.0255416	0.563767	135.499
Chr4	18541589	18541646	58	12	0.802459	0.372407	0.430052	135.496
Chr2	2324835	2324908	74	12	0.56221	0.0517617	0.510449	134.653
Chr5	6407922	6408181	260	10	0.638602	0.0468351	0.591767	134.451
Chr1	23093626	23093679	54	6	0.764031	0.0115048	0.752526	134.261
Chr2	6214907	6215032	126	10	0.594558	0.00462349	0.589935	134.053
Chr3	18339496	18339573	78	10	0.559942	0.00383412	0.556108	133.926
Chr1	10990338	10990426	89	10	0.556736	0.00196869	0.554767	133.796
Chr3	18835659	18835739	81	6	0.0187027	0.826306	-0.807603	-133.771
Chr1	17268191	17268247	57	8	0.74988	0.0378975	0.711982	133.557
Chr3	13053107	13053248	142	11	0.521384	0.00594566	0.515438	133.413
Chr5	9988729	9988873	145	13	0.687034	0.206971	0.480063	133.213
Chr5	20856795	20856850	56	10	0.842307	0.147408	0.694899	133.114
Chr5	19492094	19492150	57	10	0.702707	0.13148	0.571227	133.114
Chr5	10331280	10331353	74	6	0.840878	0.00172915	0.839149	132.923
Chr1	23589626	23589717	92	6	0.00495541	0.718225	-0.71327	-132.481
Chr3	6729662	6729713	52	8	0.752603	0.0372824	0.715321	132.455
Chr5	22367481	22367617	137	12	0.503113	0.00253906	0.500574	132.27
Chr5	21274012	21274121	110	16	0.481078	0.119996	0.361082	132.039
Chr1	2534798	2535017	220	12	0.499448	0.0148991	0.484549	131.676
Chr5	2403043	2403116	74	6	0.0166625	0.763591	-0.746928	-131.613
Chr3	11601800	11601877	78	8	0.776274	0.0632629	0.713011	131.295
Chr5	8325631	8325685	55	10	0.352287	0.805933	-0.453647	-131.156
Chr5	25530345	25530408	64	14	0.398839	0.00200431	0.396835	130.895
Chr3	9722981	9723039	59	12	0.460015	0.00333457	0.456681	130.702
Chr4	6352273	6352548	276	12	0.464458	0.00188369	0.462574	130.17
Chr5	13941529	13941655	127	10	0.632329	0.0261241	0.606205	129.906
Chr1	11985331	11985516	186	8	0.725656	0.0269082	0.698748	129.899
Chr5	24500143	24500200	58	18	0.672391	0.311282	0.361109	129.77
Chr3	457385	457450	66	8	0.680583	0.0666202	0.613963	129.699
Chr4	16871491	16871646	156	8	0.178833	0.616317	-0.437484	-128.653
Chr1	26993938	26994029	92	14	0.438855	0.0201864	0.418668	128.63
Chr5	17596631	17596716	86	6	0.835318	0.0573243	0.777994	128.572
Chr2	2259604	2259692	89	10	0.608191	0.0341192	0.574072	128.531
Chr4	2214932	2215105	174	10	0.758253	0.0950386	0.663215	128.423
Chr1	7252006	7252128	123	6	0.832339	0.116988	0.715351	127.723
Chr1	25509888	25509940	53	14	0.716587	0.361342	0.355246	127.579
Chr3	7287229	7287319	91	6	0.748191	0.00329163	0.7449	127.456
Chr3	14956252	14956330	79	10	0.772776	0.189884	0.582892	127.252
Chr5	5528922	5529070	149	8	0.00987301	0.559114	-0.549241	-126.727
Chr5	17901674	17901768	95	6	0.698571	0.00551744	0.693053	126.32
Chr3	18556133	18556196	64	10	0.818889	0.3283	0.490588	126.297
Chr1	24694116	24694232	117	10	0.819053	0.170099	0.648953	126.087
Chr1	11012772	11012962	191	10	0.548012	0.00621947	0.541792	125.913
Chr4	954760	955001	242	12	0.456827	0.00391734	0.452909	124.956
Chr1	9379919	9379990	72	14	0.733599	0.396915	0.336684	124.805
Chr4	5322344	5322411	68	6	0.00263604	0.744285	-0.741649	-124.661
Chr5	491567	491674	108	12	0.716071	0.166499	0.549572	124.572
Chr5	17850096	17850293	198	11	0.701405	0.0913384	0.610067	124.391
Chr1	17487347	17487458	112	8	0.713658	0.00403613	0.709621	124.108
Chr2	18703227	18703315	89	6	0.812848	0.0418449	0.771004	123.351
Chr3	16380330	16380385	56	12	0.692456	0.279809	0.412646	123.014
Chr1	2872829	2872953	125	10	0.548096	0.00132259	0.546774	122.765
Chr1	11335017	11335364	348	13	0.431245	0.00513502	0.42611	122.596
Chr5	15435400	15435638	239	8	0.652459	0.00744202	0.645017	121.761
Chr4	8599065	8599116	52	6	0.729405	0.00436128	0.725043	121.686
Chr4	10640031	10640139	109	6	0.737866	0.00291509	0.73495	121.62
Chr3	10861827	10861990	164	6	0.760698	0.008569	0.752129	121.56
Chr3	11120734	11120951	218	14	0.45383	0.00990191	0.443928	121.544
Chr5	20276443	20276499	57	10	0.534227	0.00876954	0.525458	121.44
Chr4	110267	110442	176	10	0.885739	0.406655	0.479084	120.905
Chr1	25118720	25118808	89	14	0.387116	0.00489585	0.38222	120.544
Chr1	13353829	13353951	123	8	0.594808	0.00634549	0.588462	120.53
Chr4	15630717	15630784	68	8	0.635413	0.00450788	0.630905	120.292
Chr4	5836140	5836295	156	11	0.486102	0.00522338	0.480878	120.206
Chr5	9713654	9713736	83	12	0.147971	0.551699	-0.403728	-120.037
Chr5	8915869	8915920	52	14	0.312222	0.00455936	0.307663	119.423
Chr5	13594448	13594543	96	8	0.724839	0.04073	0.684109	119.201
Chr5	6377346	6377397	52	12	0.848497	0.364607	0.48389	119.005
Chr1	20878975	20879035	61	8	0.830717	0.238367	0.59235	118.954
Chr5	8163431	8163516	86	8	0.632197	0.00934992	0.622847	118.842
Chr1	25853844	25853933	90	8	0.627197	0.00427228	0.622925	118.728
Chr5	5855937	5856189	253	10	0.808582	0.167899	0.640683	118.673
Chr2	16280362	16280476	115	10	0.528318	0.00459105	0.523727	118.672
Chr5	3752469	3752582	114	10	0.634744	0.0947174	0.540027	118.615
Chr1	19526653	19526783	131	9	0.648788	0.0644813	0.584307	118.521
Chr3	15017790	15017892	103	6	0.010067	0.717532	-0.707465	-118.507
Chr5	8714681	8714789	109	10	0.759422	0.110614	0.648807	118.405
Chr4	2777390	2777451	62	6	0.738413	0.0024435	0.735969	118.377
Chr1	29682108	29682212	105	6	0.0321971	0.74236	-0.710163	-118.212
Chr2	6483302	6483495	194	10	0.595245	0.0333479	0.561897	117.792
Chr5	8806735	8806813	79	12	0.00324674	0.564755	-0.561508	-117.732
Chr5	14957030	14957093	64	6	0.757578	0.00719371	0.750384	117.618
Chr2	1393207	1393390	184	12	0.454437	0.00567669	0.44876	117.473
Chr4	1246771	1246895	125	12	0.431508	0.00441119	0.427096	117.429
Chr4	11681409	11681514	106	8	0.630005	0.00886713	0.621138	117.418
Chr1	7406573	7406632	60	6	0.722454	0.00426485	0.718189	116.72
Chr5	15430205	15430378	174	13	0.384593	0.00603638	0.378557	116.561
Chr1	7715158	7715212	55	14	0.543046	0.126081	0.416965	116.47
Chr5	23914564	23914632	69	13	0.0982941	0.569258	-0.470964	-115.99
Chr4	7526750	7526838	89	9	0.558562	0.0150575	0.543505	115.968
Chr1	12249778	12249882	105	6	0.762669	0.0206109	0.742058	115.155
Chr2	7210625	7210749	125	12	0.716379	0.159171	0.557208	115.09
Chr5	19174533	19174612	80	6	0.738761	0.0351613	0.703599	114.867
Chr1	526458	526516	59	8	0.618685	0.192921	0.425765	114.363
Chr3	16647486	16647628	143	11	0.447188	0.00751153	0.439677	114.307
Chr5	22365937	22366002	66	10	0.492322	0.00161932	0.490703	114.284
Chr5	9719214	9719328	115	10	0.534616	0.00834941	0.526266	114.169
Chr5	928402	928482	81	16	0.601071	0.208924	0.392147	114.015
Chr2	1253930	1254001	72	6	0.707596	0.0115277	0.696069	113.887
Chr3	504431	504490	60	12	0.222808	0.612064	-0.389256	-113.867
Chr1	4411393	4411560	168	12	0.437837	0.00817557	0.429661	113.794
Chr3	18861181	18861353	173	12	0.416736	0.0118343	0.404902	113.556
Chr5	7671262	7671405	144	12	0.425991	0.00687509	0.419116	113.406
Chr4	2822124	2822240	117	10	0.491743	0.00515264	0.486591	113.027
Chr3	13035631	13035807	177	8	0.590221	0.00990105	0.58032	112.728
Chr4	785874	785925	52	20	0.403183	0.0590915	0.344091	112.686
Chr1	22172181	22172303	123	8	0.00799032	0.582248	-0.574258	-112.259
Chr5	16963072	16963211	140	8	0.658825	0.0142489	0.644576	111.85
Chr5	22857124	22857221	98	7	0.654291	0.00694426	0.647347	111.727
Chr1	10598426	10598629	204	10	0.469146	0.00519977	0.463947	111.585
Chr5	10997799	10997905	107	8	0.586985	0.00145583	0.585529	111.515
Chr3	18086526	18086577	52	6	0.722675	0.00448126	0.718193	111.281
Chr1	24146347	24146471	125	11	0.448003	0.00189461	0.446108	111.251
Chr4	7382223	7382292	70	8	0.582039	0.00504426	0.576995	111.205
Chr5	24853611	24853667	57	12	0.432737	0.119554	0.313183	111.076
Chr5	702422	702494	73	14	0.466847	0.692691	-0.225844	-110.522
Chr2	2428235	2428301	67	9	0.709016	0.0485146	0.660501	110.406
Chr4	16081961	16082104	144	8	0.202711	0.690204	-0.487492	-110.321
Chr1	17203578	17203634	57	8	0.687419	0.0238233	0.663595	110.027
Chr5	13581137	13581218	82	6	0.710938	0.00802978	0.702908	109.947
Chr4	5987734	5987874	141	11	0.464863	0.0162795	0.448584	109.661
Chr2	7984972	7985028	57	6	0.704909	0.00417833	0.700731	109.654
Chr5	15964905	15964957	53	6	0.815097	0.0631583	0.751939	109.164
Chr3	16708324	16708390	67	8	0.728323	0.0788173	0.649506	109.145
Chr3	10302442	10302543	102	8	0.611093	0.00457528	0.606517	108.757
Chr1	23243220	23243353	134	6	0.729055	0.00171837	0.727337	108.517
Chr1	9127292	9127447	156	12	0.726795	0.270803	0.455993	108.251
Chr3	16395648	16395753	106	8	0.752733	0.17453	0.578203	108.172
Chr1	16737366	16737553	188	8	0.609658	0.0035161	0.606142	108.092
Chr5	10724416	10724510	95	8	0.642359	0.0445909	0.597769	107.44
Chr2	15478886	15478972	87	8	0.578067	0.00451404	0.573553	107.077
Chr4	2261105	2261156	52	8	0.577141	0.0862408	0.490901	106.93
Chr3	8231153	8231238	86	10	0.513572	0.0170747	0.496497	106.882
Chr4	1609805	1609903	99	18	0.592479	0.327695	0.264784	106.881
Chr3	18545851	18545919	69	12	0.518307	0.0744846	0.443822	106.827
Chr5	9120840	9120903	64	6	0.0107406	0.643875	-0.633135	-106.739
Chr5	23915014	23915109	96	7	0.641027	0.0167395	0.624288	106.405
Chr2	2273370	2273470	101	11	0.418016	0.00200823	0.416008	106.02
Chr5	19113684	19113776	93	13	0.338692	0.0018728	0.336819	105.463
Chr3	18147756	18147981	226	10	0.442049	0.00131714	0.440732	105.241
Chr1	7109982	7110044	63	8	0.538928	0.00460097	0.534327	105.176
Chr5	14013126	14013183	58	12	0.404983	0.00606847	0.398915	104.93
Chr3	15614689	15614962	274	10	0.474474	0.00838102	0.466093	104.902
Chr5	1686754	1686910	157	6	0.783503	0.0580561	0.725447	104.753
Chr2	6822799	6822923	125	8	0.704958	0.0974498	0.607508	104.72
Chr4	6365537	6365664	128	9	0.546609	0.0166188	0.52999	104.619
Chr4	11373855	11373997	143	11	0.423487	0.00389477	0.419592	104.602
Chr5	9320050	9320106	57	8	0.0109967	0.571967	-0.56097	-104.567
Chr5	14089798	14089876	79	10	0.0221626	0.648967	-0.626804	-104.524
Chr1	8204422	8204591	170	10	0.46022	0.00220518	0.458014	104.304
Chr5	8223137	8223378	242	6	0.703666	0.0139872	0.689679	104.28
Chr1	17382181	17382262	82	6	0.771997	0.0411028	0.730894	103.948
Chr3	9707213	9707466	254	10	0.801693	0.245859	0.555834	103.606
Chr2	7692991	7693048	58	12	0.818785	0.339854	0.47893	103.6
Chr5	22021977	22022110	134	10	0.488909	0.0165442	0.472365	103.548
Chr5	17511849	17511905	57	10	0.438516	0.00222165	0.436294	103.498
Chr5	17542370	17542560	191	9	0.548072	0.0353812	0.512691	103.468
Chr2	7454282	7454475	194	8	0.579319	0.0077714	0.571547	103.418
Chr1	16658294	16658388	95	8	0.618774	0.026575	0.592199	103.229
Chr5	19176075	19176166	92	11	0.42055	0.00523612	0.415314	102.771
Chr5	25838647	25838732	86	18	0.529235	0.754503	-0.225268	-102.647
Chr5	8283566	8283650	85	22	0.67967	0.36655	0.313121	102.357
Chr5	5701273	5701335	63	10	0.500754	0.0246408	0.476113	102.319
Chr4	10156184	10156234	51	11	0.400122	0.00520428	0.394917	102.23
Chr3	22540867	22540917	51	11	0.393315	0.00374692	0.389568	102.051
Chr5	2396501	2396666	166	10	0.502789	0.00509367	0.497696	102.013
Chr1	11312989	11313120	132	10	0.464521	0.0054214	0.4591	101.913
Chr4	1463420	1463481	62	8	0.57352	0.00323803	0.570282	101.908
Chr3	23203323	23203416	94	11	0.414047	0.00463939	0.409408	101.63
Chr1	19767915	19767968	54	11	0.511419	0.0558913	0.455528	101.33
Chr4	11363035	11363126	92	8	0.558181	0.00629626	0.551885	101.286
Chr1	22867220	22867273	54	14	0.824998	0.458481	0.366517	101.234
Chr3	16957288	16957359	72	6	0.681509	0.0141285	0.667381	101.185
Chr4	8458671	8458808	138	11	0.411722	0.00356817	0.408154	101.184
Chr2	8566977	8567184	208	9	0.524999	0.0108371	0.514162	101.097
Chr1	8933315	8933368	54	8	0.579695	0.00375218	0.575943	100.898
Chr4	5191819	5191887	69	8	0.660463	0.0769364	0.583526	100.879
Chr5	18716061	18716129	69	12	0.542839	0.224076	0.318762	100.861
Chr1	25008906	25009139	234	8	0.544218	0.0277067	0.516511	100.829
Chr4	192448	192509	62	6	0.700932	0.00147217	0.69946	100.519
Chr3	16537785	16537888	104	18	0.555539	0.204363	0.351176	100.334
Chr3	16535807	16535868	62	12	0.380563	0.00718882	0.373374	99.953
Chr5	19505634	19505726	93	10	0.455802	0.00549775	0.450304	99.8918
Chr4	2442945	2443029	85	10	0.431937	0.00327012	0.428666	99.8052
Chr5	7239960	7240011	52	6	0.346268	0.898389	-0.552121	-99.4694
Chr3	17457640	17457714	75	6	0.672948	0.00713483	0.665813	99.4478
Chr2	1393455	1393522	68	11	0.401113	0.00555695	0.395556	99.4287
Chr1	24845093	24845171	79	10	0.448213	0.00504099	0.443172	99.0774
Chr1	13045156	13045305	150	10	0.430918	0.00647059	0.424447	99.0331
Chr5	7841024	7841173	150	10	0.422429	0.0037903	0.418639	98.9206
Chr3	13531918	13531979	62	11	0.399181	0.00748755	0.391694	98.7134
Chr5	215367	215440	74	13	0.177094	0.572147	-0.395053	-98.4735
Chr2	17593693	17593747	55	10	0.556841	0.119636	0.437204	98.1497
Chr4	17060094	17060171	78	8	0.204535	0.595834	-0.391299	-98.0844
Chr3	8411063	8411163	101	12	0.471847	0.816279	-0.344432	-97.9333
Chr1	14284182	14284241	60	8	0.51268	0.00287695	0.509803	97.6644
Chr5	920167	920218	52	13	0.634407	0.38204	0.252367	97.6558
Chr3	16586257	16586539	283	10	0.459234	0.00555993	0.453674	97.4355
Chr4	6622763	6622825	63	14	0.741457	0.346615	0.394843	97.3667
Chr5	8979958	8980030	73	8	0.00251639	0.525487	-0.52297	-97.1981
Chr4	6010678	6010809	132	8	0.60838	0.0512332	0.557147	97.0644
Chr5	17051140	17051210	71	8	0.543708	0.00297124	0.540736	96.1659
Chr5	18729354	18729420	67	10	0.437181	0.0023759	0.434806	95.8508
Chr4	8504065	8504159	95	6	0.634077	0.00345025	0.630627	95.7287
Chr1	12030946	12030997	52	6	0.679626	0.00215531	0.677471	95.6934
Chr3	22493231	22493293	63	10	0.453813	0.117253	0.336561	95.6214
Chr1	6640216	6640326	111	10	0.413156	0.00731434	0.405842	95.3845
Chr5	17726077	17726197	121	7	0.591603	0.0060642	0.585538	95.1867
Chr2	8650046	8650192	147	6	0.652946	0.00371055	0.649236	95.0968
Chr4	2288883	2288962	80	10	0.432321	0.00139135	0.43093	94.919
Chr5	13234284	13234425	142	8	0.0769619	0.639375	-0.562413	-94.8259
Chr3	6909753	6909822	70	10	0.793078	0.379788	0.41329	94.6536
Chr5	18939168	18939263	96	7	0.677559	0.0540149	0.623544	94.4239
Chr3	23126028	23126093	66	6	0.589395	0.216738	0.372658	94.3631
Chr2	6213894	6214008	115	8	0.495338	0.0030803	0.492257	94.3199
Chr4	5731408	5731475	68	12	0.416228	0.748746	-0.332518	-94.0668
Chr1	12844542	12844625	84	8	0.890551	0.156883	0.733668	94.0655
Chr5	901765	901850	86	6	0.155593	0.56078	-0.405187	-93.6222
Chr4	17079046	17079221	176	14	0.322107	0.549797	-0.22769	-93.3795
Chr3	5931423	5931478	56	9	0.435923	0.00268885	0.433234	93.2981
Chr1	26528679	26528808	130	10	0.46167	0.00754106	0.454129	93.234
Chr1	8284030	8284190	161	8	0.526592	0.0103797	0.516213	93.2276
Chr4	965983	966167	185	10	0.410397	0.00352201	0.406875	93.1126
Chr1	22873868	22873920	53	9	0.452613	0.00502033	0.447592	93.08
Chr1	20090369	20090486	118	6	0.728163	0.0198457	0.708317	92.8995
Chr5	9255971	9256048	78	6	0.29469	0.603289	-0.308599	-92.7924
Chr5	5768673	5768732	60	6	0.626877	0.012002	0.614875	92.6586
Chr4	699680	699736	57	8	0.737141	0.142905	0.594237	92.5923
Chr5	22164649	22164832	184	8	0.537712	0.0263737	0.511338	92.4618
Chr5	16450450	16450504	55	8	0.714401	0.198223	0.516179	92.4438
Chr5	18931511	18931569	59	10	0.724611	0.2658	0.458811	92.2307
Chr1	24718037	24718100	64	10	0.56433	0.0940012	0.470329	92.1174
Chr5	12075694	12075925	232	9	0.477094	0.00938356	0.46771	92.0795
Chr5	14290889	14291222	334	9	0.440996	0.00403628	0.43696	92.0762
Chr4	10554555	10554727	173	8	0.6519	0.0225343	0.629366	92.0231
Chr3	6011895	6012081	187	6	0.692685	0.0170693	0.675615	91.901
Chr5	17222421	17222492	72	6	0.806745	0.0517947	0.75495	91.8845
Chr2	560041	560108	68	10	0.418448	0.0142589	0.404189	91.8364
Chr1	25056250	25056340	91	8	0.515551	0.00680683	0.508744	91.7863
Chr1	29532641	29532692	52	10	0.562812	0.0883385	0.474474	91.7681
Chr1	17092854	17093064	211	9	0.443995	0.0043238	0.439671	91.573
Chr4	2584123	2584213	91	8	0.585403	0.0327586	0.552645	91.481
Chr2	8075846	8075906	61	8	0.52383	0.00366257	0.520167	91.3212
Chr3	15367304	15367365	62	10	0.401076	0.00318708	0.397889	91.2923
Chr5	3734033	3734208	176	6	0.0518473	0.654425	-0.602577	-91.2276
Chr5	8632981	8633035	55	8	0.260891	0.790576	-0.529685	-91.1997
Chr5	1907699	1907956	258	6	0.669158	0.00263727	0.666521	91.1544
Chr4	8718077	8718157	81	8	0.508079	0.00906075	0.499019	91.1017
Chr5	10357954	10358032	79	8	0.875563	0.233485	0.642078	90.6621
Chr2	18562125	18562180	56	13	0.329205	0.0017337	0.327471	90.6222
Chr3	19905883	19905966	84	7	0.688411	0.0625523	0.625859	90.5858
Chr2	18715734	18715811	78	9	0.43967	0.00722725	0.432443	90.4635
Chr4	6798261	6798383	123	10	0.552059	0.0736443	0.478415	90.2415
Chr1	26344433	26344488	56	12	0.914311	0.400413	0.513898	90.2005
Chr1	23469759	23469855	97	12	0.543007	0.18967	0.353337	89.932
Chr2	119710	119761	52	8	0.809193	0.415652	0.393541	89.9219
Chr2	8701608	8701883	276	8	0.494043	0.00325263	0.490791	89.8528
Chr4	7574903	7574969	67	7	0.544855	0.00842938	0.536425	89.7309
Chr1	16718862	16718950	89	7	0.581261	0.00360511	0.577656	89.0386
Chr1	18598597	18598681	85	8	0.518757	0.0122145	0.506543	88.8117
Chr4	16050455	16050556	102	6	0.705795	0.0411178	0.664677	88.649
Chr5	15796118	15796181	64	10	0.443896	0.025956	0.41794	88.5879
Chr1	24823453	24823560	108	10	0.381252	0.00267248	0.37858	88.5858
Chr2	6325021	6325117	97	8	0.482449	0.00615699	0.476292	88.5802
Chr5	754798	754853	56	8	0.185284	0.44946	-0.264175	-88.1793
Chr2	752144	752222	79	6	0.628959	0.00748738	0.621472	88.0174
Chr2	1649096	1649162	67	6	0.796338	0.144483	0.651855	87.9124
Chr2	8715595	8715751	157	6	0.570065	0.186867	0.383199	87.8731
Chr2	1903936	1904157	222	7	0.576488	0.0157425	0.560746	87.7936
Chr1	20626055	20626106	52	6	0.681846	0.0356361	0.64621	87.7382
Chr5	6440417	6440503	87	9	0.51836	0.0613416	0.457018	87.6978
Chr1	18831663	18831729	67	10	0.453087	0.153842	0.299245	87.6498
Chr3	9708042	9708103	62	8	0.621978	0.0896473	0.532331	87.3482
Chr1	4509295	4509349	55	16	0.27496	0.0712658	0.203694	87.2162
Chr1	16130469	16130532	64	9	0.413909	0.00671144	0.407197	86.9939
Chr1	15925219	15925290	72	8	0.513102	0.0252954	0.487806	86.9299
Chr5	9794535	9794594	60	8	0.0343627	0.49688	-0.462518	-86.7772
Chr3	15478777	15478945	169	8	0.559158	0.0389942	0.520164	86.5912
Chr2	16972326	16972423	98	8	0.474073	0.00662382	0.467449	86.4436
Chr5	1630732	1630818	87	6	0.622595	0.294884	0.327711	86.421
Chr1	24317205	24317338	134	8	0.497823	0.0030445	0.494779	86.1641
Chr5	1026341	1026453	113	8	0.479928	0.00576996	0.474158	86.0126
Chr2	1928021	1928120	100	8	0.522536	0.0401476	0.482388	85.9026
Chr4	12863853	12863941	89	9	0.465528	0.0249732	0.440555	85.7073
Chr3	16788125	16788188	64	8	0.485248	0.0165149	0.468733	85.6274
Chr5	15767307	15767376	70	6	0.689484	0.0160595	0.673425	85.6029
Chr5	20564076	20564140	65	6	0.00678062	0.568865	-0.562084	-85.5621
Chr5	16603028	16603118	91	6	0.749457	0.10685	0.642607	85.4487
Chr4	8634539	8634595	57	9	0.39727	0.00171723	0.395553	85.3222
Chr1	12394336	12394404	69	7	0.694024	0.0995884	0.594435	85.2637
Chr2	18529271	18529342	72	10	0.408172	0.00803114	0.400141	85.2074
Chr3	11920549	11920641	93	10	0.569743	0.126171	0.443572	85.1706
Chr5	595405	595472	68	9	0.647293	0.126493	0.5208	85.0467
Chr5	10266422	10266506	85	6	0.605616	0.0086902	0.596925	84.9721
Chr1	7444110	7444209	100	8	0.529973	0.0347605	0.495213	84.9366
Chr5	22857013	22857063	51	6	0.592964	0.0102335	0.58273	84.714
Chr4	7828051	7828110	60	8	0.276594	0.755676	-0.479082	-84.6657
Chr2	1990403	1990521	119	8	0.699252	0.0678475	0.631405	84.5976
Chr3	11053539	11053761	223	7	0.534394	0.00491988	0.529474	84.5775
Chr1	13816834	13816940	107	6	0.642244	0.0157434	0.626501	84.5189
Chr5	15807241	15807300	60	6	0.805754	0.11269	0.693064	84.0999
Chr2	235532	235590	59	8	0.471968	0.00710396	0.464864	83.9716
Chr3	19471034	19471100	67	6	0.769158	0.0785505	0.690608	83.6798
Chr4	553938	554000	63	9	0.546109	0.0921054	0.454004	83.5639
Chr4	18384468	18384543	76	6	0.568712	0.00543339	0.563279	83.018
Chr1	8740656	8740759	104	11	0.463758	0.118828	0.34493	82.9914
Chr4	6361156	6361254	99	6	0.597872	0.00100643	0.596865	82.8833
Chr2	725468	725823	356	8	0.471508	0.0117121	0.459796	82.8257
Chr1	8497634	8497708	75	6	0.602763	0.00770563	0.595058	82.5735
Chr1	1883842	1883983	142	7	0.523479	0.0139421	0.509537	82.5731
Chr5	23943902	23943981	80	7	0.511135	0.00527895	0.505856	82.471
Chr1	22069784	22069990	207	9	0.481497	0.0315354	0.449962	82.4443
Chr2	735413	735471	59	10	0.375777	0.00501998	0.370757	82.2094
Chr4	6682240	6682290	51	8	0.414969	0.783616	-0.368647	-82.1437
Chr5	17367170	17367224	55	8	0.48635	0.01681	0.46954	81.9856
Chr3	19062222	19062274	53	12	0.803832	0.529749	0.274083	81.9833
Chr1	25536266	25536415	150	6	0.594635	0.0036359	0.590999	81.9636
Chr4	9737787	9737858	72	8	0.490402	0.0295733	0.460829	81.9546
Chr5	21140596	21140668	73	8	0.426965	0.0013968	0.425568	81.8214
Chr5	14594504	14594568	65	9	0.430366	0.0177989	0.412568	81.7364
Chr3	16700603	16700741	139	8	0.470263	0.0158559	0.454407	81.6497
Chr3	13524727	13524804	78	6	0.721653	0.0805952	0.641058	81.6373
Chr5	26265766	26265837	72	8	0.428154	0.00148697	0.426667	81.6241
Chr5	6348901	6348963	63	8	0.546366	0.041506	0.50486	81.5578
Chr5	21096887	21097011	125	8	0.438373	0.00547966	0.432893	81.4409
Chr1	5970367	5970500	134	8	0.432339	0.00489122	0.427447	81.3944
Chr1	29312320	29312421	102	8	0.518875	0.0337277	0.485147	81.3229
Chr1	638940	639016	77	8	0.454977	0.00470191	0.450275	81.1429
Chr2	6389920	6389977	58	9	0.386614	0.00456853	0.382045	81.0452
Chr5	8896439	8896490	52	8	0.431997	0.00101718	0.43098	80.8911
Chr4	6735452	6735508	57	8	0.453249	0.00761547	0.445633	80.8864
Chr5	13604023	13604089	67	8	0.456939	0.00864461	0.448295	80.6295
Chr1	12591873	12591951	79	8	0.47003	0.00827087	0.461759	80.4031
Chr5	15095468	15095572	105	6	0.567193	0.00404456	0.563148	80.3758
Chr1	24374815	24374870	56	12	0.740094	0.361141	0.378952	80.312
Chr1	19721695	19721843	149	7	0.49769	0.00411856	0.493571	80.1918
Chr2	8717780	8717864	85	6	0.583204	0.00622723	0.576977	80.1861
Chr1	9708575	9708649	75	8	0.463487	0.0129884	0.450498	80.1365
Chr1	12640232	12640341	110	8	0.420955	0.00262612	0.418329	80.0801
Chr2	6406265	6406317	53	8	0.614512	0.208223	0.406289	79.8687
Chr5	24285081	24285138	58	8	0.439258	0.00689265	0.432366	79.8527
Chr2	8796905	8796991	87	6	0.304368	0.598702	-0.294334	-79.6401
Chr4	1931374	1931469	96	8	0.563534	0.0846785	0.478856	79.5025
Chr1	13354029	13354225	197	7	0.48433	0.00286147	0.481468	79.3886
Chr1	3988907	3988959	53	6	0.577135	0.0131039	0.564031	79.2807
Chr5	8653355	8653419	65	8	0.429203	0.00386606	0.425337	79.2179
Chr5	10350212	10350505	294	6	0.558842	0.00746491	0.551377	79.2106
Chr1	25490686	25490738	53	12	0.599244	0.237636	0.361609	79.0354
Chr4	14045346	14045401	56	8	0.454396	0.00140404	0.452992	79.0258
Chr4	2552142	2552212	71	8	0.542454	0.0235061	0.518948	79.0206
Chr3	11168330	11168415	86	8	0.42737	0.0033943	0.423975	78.9652
Chr4	8447031	8447103	73	9	0.393073	0.00666568	0.386407	78.9094
Chr1	12524979	12525035	57	6	0.568827	0.00098886	0.567838	78.7956
Chr1	9837697	9837796	100	8	0.543958	0.0435713	0.500387	78.769
Chr2	19671153	19671208	56	8	0.0273556	0.465389	-0.438034	-78.7556
Chr1	16652028	16652361	334	8	0.441002	0.0110567	0.429946	78.7543
Chr3	20233464	20233516	53	8	0.430136	0.0097202	0.420416	78.5947
Chr5	6502949	6503000	52	6	0.017724	0.502658	-0.484934	-78.5659
Chr3	12473323	12473450	128	6	0.568407	0.013466	0.554941	78.4848
Chr4	16221042	16221126	85	6	0.19739	0.548542	-0.351152	-78.1697
Chr5	14810926	14810982	57	8	0.415922	0.00150081	0.414421	78.0564
Chr1	21720592	21720776	185	6	0.586504	0.000995987	0.585508	78.0393
Chr4	2215247	2215328	82	6	0.567011	0.0101625	0.556849	78.0162
Chr3	21510111	21510161	51	8	0.422695	0.00334079	0.419354	77.7857
Chr4	10559183	10559354	172	7	0.595634	0.00726691	0.588367	77.7572
Chr5	17917024	17917078	55	8	0.423481	0.00588033	0.417601	77.7401
Chr2	1290445	1290540	96	6	0.636893	0.0569935	0.579899	77.7306
Chr3	20032335	20032414	80	8	0.519377	0.0614105	0.457966	77.616
Chr5	1896426	1896525	100	8	0.445526	0.00481129	0.440715	77.612
Chr1	23319043	23319109	67	10	0.566815	0.242507	0.324308	77.3954
Chr4	17969294	17969346	53	6	0.785656	0.287915	0.497741	77.2269
Chr1	25331649	25331769	121	8	0.435561	0.00607417	0.429487	76.681
Chr1	5867224	5867291	68	8	0.416869	0.00690927	0.40996	76.6371
Chr1	27309817	27309869	53	14	0.732621	0.345312	0.38731	76.4405
Chr4	17827230	17827284	55	12	0.161883	0.383277	-0.221394	-76.4331
Chr1	10160299	10160353	55	6	0.646383	0.0443937	0.601989	76.2776
Chr5	16120079	16120136	58	8	0.43096	0.00522267	0.425738	76.2523
Chr3	9783515	9783774	260	6	0.562482	0.0063842	0.556098	76.2219
Chr5	1109656	1109706	51	8	0.444004	0.010523	0.433481	76.1726
Chr2	7914905	7914991	87	12	0.685934	0.497004	0.18893	76.0122
Chr2	4750198	4750285	88	6	0.588223	0.0138426	0.57438	75.9983
Chr2	5019046	5019278	233	7	0.505354	0.0203066	0.485048	75.6683
Chr5	15680275	15680414	140	6	0.479608	0.00661775	0.47299	75.4912
Chr5	9207876	9207957	82	8	0.435488	0.00890004	0.426588	75.4632
Chr3	15049014	15049149	136	7	0.475577	0.0069954	0.468581	75.4086
Chr3	88676	88744	69	11	0.00386484	0.278693	-0.274828	-75.208
Chr1	13640269	13640319	51	6	0.594491	0.0277696	0.566722	75.1721
Chr1	7001488	7001601	114	8	0.200437	0.566538	-0.366101	-75.0308
Chr5	8771017	8771121	105	8	0.490722	0.0213614	0.469361	74.958
Chr1	17092525	17092584	60	9	0.493713	0.0765508	0.417163	74.956
Chr5	15795877	15795976	100	8	0.427115	0.00192248	0.425192	74.9047
Chr5	13605044	13605231	188	8	0.405828	0.00202919	0.403799	74.7353
Chr5	870537	870613	77	6	0.549079	0.00258958	0.54649	74.6541
Chr4	17245870	17246069	200	8	0.211949	0.5554	-0.34345	-74.5296
Chr1	27557664	27557730	67	10	0.464055	0.0019557	0.462099	74.3654
Chr2	8663159	8663210	52	9	0.398005	0.00374447	0.394261	74.3629
Chr3	11241345	11241484	140	7	0.774755	0.140862	0.633893	73.6675
Chr5	17439480	17439587	108	6	0.595568	0.0357092	0.559859	73.5661
Chr3	21894875	21895067	193	8	0.176395	0.516729	-0.340334	-73.4388
Chr3	19667707	19667817	111	6	0.583918	0.0249799	0.558938	73.1961
Chr4	848521	848683	163	6	0.584068	0.0119453	0.572122	72.8775
Chr3	7861085	7861152	68	8	0.547677	0.0405017	0.507176	72.7967
Chr3	16635616	16635806	191	7	0.537754	0.0344233	0.503331	72.7852
Chr3	9473814	9473883	70	8	0.622643	0.0954904	0.527153	72.7124
Chr4	5292774	5292969	196	6	0.787153	0.141932	0.645221	72.6058
Chr2	8622685	8622771	87	8	0.417481	0.00815623	0.409325	72.6039
Chr1	8854803	8854854	52	8	0.758682	0.393059	0.365623	72.5792
Chr4	10647170	10647245	76	8	0.413887	0.0122749	0.401613	72.5679
Chr1	24704834	24704904	71	8	0.427965	0.00723482	0.420731	72.5027
Chr2	5852366	5852475	110	6	0.738851	0.108073	0.630778	72.494
Chr2	2082452	2082531	80	6	0.690751	0.139094	0.551657	72.1698
Chr4	11284899	11285020	122	6	0.591075	0.0436422	0.547433	72.1679
Chr3	11997243	11997393	151	6	0.534013	0.00698396	0.527029	72.1189
Chr3	11115316	11115371	56	6	0.643829	0.0762943	0.567535	72.009
Chr5	15811400	15811506	107	6	0.581751	0.0243404	0.557411	71.8512
Chr2	7702345	7702452	108	7	0.456463	0.0060118	0.450451	71.6996
Chr3	16567984	16568036	53	9	0.438423	0.00310544	0.435318	71.6089
Chr3	20033156	20033229	74	8	0.427513	0.00442942	0.423084	71.5037
Chr4	10532923	10533041	119	6	0.547378	0.0109352	0.536443	71.4874
Chr4	7843571	7843622	52	8	0.602266	0.0862408	0.516025	71.4398
Chr5	8275963	8276031	69	14	0.442686	0.203991	0.238695	71.2149
Chr1	27066615	27066730	116	6	0.53281	0.0179054	0.514905	71.1193
Chr4	323946	324007	62	8	0.45099	0.0280537	0.422936	71.1085
Chr4	9979640	9979713	74	7	0.42522	0.00146057	0.42376	70.942
Chr5	14517768	14517836	69	8	0.406755	0.00309165	0.403663	70.9028
Chr2	1727489	1727556	68	7	0.471044	0.016754	0.45429	70.4077
Chr4	311084	311161	78	7	0.435545	0.00982433	0.42572	70.3382
Chr4	17121111	17121163	53	6	0.760425	0.305316	0.455109	70.1132
Chr1	25525741	25525796	56	10	0.680848	0.439862	0.240987	69.6642
Chr4	10757459	10757542	84	6	0.51899	0.00103678	0.517954	69.4974
Chr3	11207682	11207764	83	7	0.434222	0.00827403	0.425948	69.4961
Chr5	22267738	22267847	110	6	0.515047	0.0112093	0.503838	68.9635
Chr1	23989967	23990018	52	10	0.543854	0.183873	0.359981	68.8825
Chr3	10917591	10917662	72	6	0.630881	0.0558088	0.575072	68.8077
Chr1	6175761	6175925	165	6	0.60303	0.00327479	0.599755	68.7444
Chr1	6445952	6446029	78	7	0.425365	0.00160585	0.423759	68.643
Chr1	24819109	24819159	51	12	0.75717	0.527909	0.229261	68.346
Chr1	16969090	16969177	88	6	0.495715	0.00313986	0.492576	68.2558
Chr4	7812338	7812523	186	7	0.431528	0.00359191	0.427936	68.1887
Chr5	22833992	22834070	79	6	0.495079	0.00473007	0.490349	68.1849
Chr5	5014665	5014864	200	8	0.611458	0.398051	0.213407	67.9937
Chr3	20526299	20526379	81	7	0.430238	0.00107968	0.429158	67.7811
Chr1	29223573	29223624	52	10	0.718683	0.343621	0.375063	67.72
Chr1	21126478	21126874	397	7	0.438683	0.00721724	0.431466	67.6284
Chr3	18088435	18088509	75	6	0.507094	0.0131862	0.493908	67.5527
Chr3	16828465	16828517	53	6	0.514895	0.00432054	0.510574	67.4769
Chr3	11063772	11063845	74	7	0.413488	0.00193419	0.411554	67.3843
Chr2	2312557	2312634	78	7	0.413334	0.00260765	0.410727	67.3688
Chr3	16509653	16509708	56	6	0.515146	0.0030026	0.512143	67.2207
Chr5	14715146	14715229	84	6	0.535989	0.021521	0.514468	67.1684
Chr1	18022315	18022393	79	7	0.462642	0.0117468	0.450895	67.1128
Chr2	5421266	5421325	60	6	0.52121	0.0112495	0.50996	67.1113
Chr1	12741955	12742006	52	7	0.411277	0.00556401	0.405713	66.9463
Chr5	25242169	25242248	80	7	0.415712	0.0033285	0.412384	66.9438
Chr4	5323338	5323389	52	6	0.0899619	0.736276	-0.646314	-66.8889
Chr5	13670473	13670535	63	8	0.144633	0.395292	-0.250659	-66.74
Chr4	6829548	6829637	90	6	0.475514	0.00259874	0.472916	66.6923
Chr4	6358491	6358674	184	7	0.0144522	0.419334	-0.404882	-66.5266
Chr3	19391726	19391801	76	6	0.484072	0.00921284	0.474859	66.3604
Chr3	18532607	18532678	72	8	0.612526	0.349924	0.262602	66.3283
Chr5	24942769	24942847	79	7	0.415958	0.00736024	0.408598	66.3044
Chr5	1230646	1230729	84	6	0.526273	0.0213232	0.504949	66.2016
Chr4	17003893	17003991	99	7	0.402783	0.00102429	0.401758	65.7592
Chr1	24527673	24527791	119	14	0.747049	0.525283	0.221766	65.7296
Chr5	7004889	7005019	131	6	0.503746	0.00744184	0.496304	65.4653
Chr1	27859578	27859629	52	6	0.461052	0.00279279	0.458259	65.3324
Chr5	21583930	21583981	52	6	0.492259	0.00724321	0.485016	65.2517
Chr1	29250062	29250295	234	6	0.474383	0.00774266	0.46664	65.2451
Chr5	4505900	4505951	52	8	0.278246	0.811136	-0.53289	-65.0825
Chr3	11454136	11454248	113	6	0.488275	0.00458705	0.483688	64.9387
Chr3	13051005	13051221	217	7	0.40991	0.0114152	0.398495	64.7091
Chr3	16067435	16067487	53	7	0.419939	0.00436859	0.41557	64.6968
Chr1	19962868	19963007	140	6	0.482854	0.00764446	0.47521	64.3758
Chr5	12585159	12585223	65	7	0.398569	0.00471978	0.393849	64.3487
Chr4	10934377	10934440	64	7	0.399542	0.00712527	0.392417	64.3147
Chr2	17634888	17634944	57	6	0.485749	0.00619265	0.479556	64.2682
Chr1	27066345	27066420	76	7	0.428871	0.00800076	0.42087	64.2295
Chr3	18813150	18813245	96	6	0.539715	0.0310577	0.508657	64.0891
Chr1	5633939	5634005	67	7	0.409455	0.00701295	0.402442	63.9562
Chr1	17607703	17607807	105	6	0.506448	0.0157415	0.490706	63.7732
Chr1	2877589	2877666	78	6	0.500039	0.011571	0.488468	63.7436
Chr2	6289550	6289632	83	6	0.435662	0.00319247	0.432469	63.2574
Chr1	16939456	16939515	60	8	0.560869	0.0865923	0.474277	63.1541
Chr3	16094900	16094969	70	8	0.33528	0.000993306	0.334287	62.9942
Chr3	8494251	8494357	107	6	0.474282	0.00432169	0.46996	62.8892
Chr5	26635577	26635629	53	7	0.40036	0.00142236	0.398937	62.8765
Chr3	5569913	5570014	102	7	0.428395	0.00531968	0.423075	62.8477
Chr2	7171935	7171992	58	6	0.470192	0.00372557	0.466466	62.7454
Chr1	16719510	16719577	68	6	0.443553	0.00159224	0.441961	62.4521
Chr5	10134649	10134699	51	8	0.427644	0.0375708	0.390074	62.449
Chr2	8671912	8672047	136	7	0.607612	0.00367139	0.603941	62.2533
Chr2	7375835	7375887	53	6	0.539148	0.0420458	0.497102	62.1252
Chr4	18001238	18001290	53	10	0.426164	0.66766	-0.241496	-61.9586
Chr3	22364859	22364915	57	9	0.430879	0.0570038	0.373876	61.9372
Chr3	16705943	16705998	56	11	0.448478	0.0939915	0.354487	61.73
Chr4	616906	616960	55	6	0.463452	0.00301088	0.460441	61.7052
Chr2	6034998	6035051	54	6	0.431772	0.00148016	0.430292	61.5204
Chr1	18093466	18093526	61	6	0.443071	0.00718717	0.435884	61.4916
Chr4	12485266	12485344	79	7	0.432174	0.0347192	0.397455	61.4495
Chr1	28891192	28891337	146	8	0.355247	0.00553172	0.349716	61.3687
Chr5	7300597	7300699	103	6	0.433247	0.00636254	0.426884	61.2288
Chr1	21524700	21524834	135	6	0.4921	0.0157453	0.476355	61.0707
Chr5	15601673	15601754	82	6	0.447057	0.00417512	0.442882	60.923
Chr2	2888998	2889262	265	9	0.319522	0.00974963	0.309772	60.9104
Chr5	20098392	20098500	109	6	0.440297	0.00160161	0.438695	60.9076
Chr3	11402012	11402118	107	6	0.437502	0.00649218	0.43101	60.7187
Chr1	13966413	13966475	63	6	0.44034	0.0103527	0.429987	60.5254
Chr5	10357619	10357772	154	6	0.445905	0.00442892	0.441477	60.4981
Chr5	14705044	14705122	79	6	0.472167	0.00409142	0.468075	60.2701
Chr5	25801936	25802044	109	10	0.563529	0.722309	-0.15878	-60.1127
Chr4	6542689	6542746	58	10	0.474248	0.646829	-0.172581	-60.0023
Chr1	12401331	12401400	70	6	0.44806	0.00648339	0.441577	59.5763
Chr5	13723644	13723698	55	6	0.449886	0.0016702	0.448216	59.4823
Chr3	11793361	11793411	51	6	0.420284	0.00100428	0.41928	59.4701
Chr3	9576791	9576854	64	6	0.450302	0.0154166	0.434886	59.2268
Chr5	6439732	6439783	52	6	0.430807	0.00969578	0.421111	58.9517
Chr1	24619270	24619415	146	6	0.760092	0.0850362	0.675056	58.9486
Chr5	14895736	14895864	129	6	0.440357	0.0089643	0.431393	58.9297
Chr5	6288789	6288868	80	7	0.398846	0.0033941	0.395452	58.7122
Chr4	865936	866058	123	6	0.433871	0.00927029	0.4246	58.6292
Chr1	8011724	8011920	197	6	0.43869	0.00533857	0.433351	58.5766
Chr1	11489328	11489409	82	6	0.41719	0.00347628	0.413714	58.5254
Chr5	1537414	1537472	59	12	0.543091	0.277888	0.265202	58.4353
Chr1	19635529	19635608	80	6	0.410289	0.00171631	0.408573	58.3117
Chr1	23322187	23322238	52	6	0.411325	0.00227048	0.409054	58.146
Chr5	8594116	8594167	52	6	0.741503	0.126025	0.615478	57.9471
Chr1	19464873	19464938	66	6	0.425328	0.0110962	0.414232	57.4186
Chr1	20796601	20796842	242	6	0.430906	0.00313395	0.427772	57.285
Chr3	18726203	18726458	256	6	0.417456	0.00597165	0.411485	57.1884
Chr3	18756181	18756236	56	10	0.624824	0.430974	0.19385	57.0533
Chr1	28893083	28893151	69	13	0.443131	0.210531	0.232599	56.9286
Chr1	23067912	23067978	67	6	0.408872	0.00727078	0.401601	56.7292
Chr3	8782943	8783006	64	12	0.679419	0.514053	0.165366	56.7255
Chr2	742638	742759	122	6	0.458712	0.00395419	0.454758	56.616
Chr4	8108896	8108955	60	7	0.364765	0.00258222	0.362183	56.5325
Chr1	16236589	16236644	56	6	0.536814	0.0563214	0.480493	56.3736
Chr1	24457460	24457512	53	6	0.332467	0.762318	-0.429851	-56.2944
Chr5	5007812	5007874	63	6	0.419615	0.00161971	0.417995	56.198
Chr1	18308312	18308367	56	6	0.402085	0.00506408	0.397021	55.9673
Chr4	15036694	15036770	77	10	0.701169	0.476825	0.224344	55.8851
Chr1	10725228	10725301	74	6	0.415918	0.00484939	0.411069	55.7437
Chr4	2608457	2608579	123	6	0.416538	0.00510759	0.411431	55.4817
Chr4	7575042	7575099	58	6	0.641971	0.128833	0.513137	55.131
Chr5	13664913	13664997	85	6	0.565542	0.284285	0.281257	54.756
Chr2	8773800	8773932	133	6	0.601325	0.314762	0.286563	54.6192
Chr5	19057315	19057377	63	7	0.36344	0.0200585	0.343381	54.1688
Chr3	15782543	15782615	73	7	0.335875	0.00255779	0.333317	53.7093
Chr5	4063599	4063706	108	6	0.459064	0.0104436	0.44862	53.6961
Chr5	26477272	26477337	66	12	0.72038	0.525256	0.195124	53.6001
Chr1	23755338	23755527	190	6	0.413234	0.00664429	0.40659	53.4089
Chr4	5742855	5742996	142	6	0.693069	0.120824	0.572245	53.2711
Chr5	14605854	14605911	58	6	0.411185	0.00325437	0.407931	53.0755
Chr5	8801906	8801957	52	7	0.759939	0.499529	0.26041	52.9982
Chr1	22841001	22841085	85	6	0.524075	0.218266	0.30581	52.8882
Chr1	16659605	16659678	74	6	0.685272	0.163462	0.52181	52.7826
Chr4	747678	747748	71	6	0.471511	0.169686	0.301825	52.0789
Chr1	3295219	3295369	151	7	0.66015	0.252754	0.407396	51.4486
Chr5	12902479	12902547	69	7	0.444731	0.0539985	0.390733	51.1424
Chr2	17497727	17497784	58	8	0.571995	0.263877	0.308118	51.0602
Chr2	8768954	8769234	281	8	0.227851	0.492982	-0.265131	-50.7167
Chr4	15813373	15813454	82	6	0.516596	0.296171	0.220425	50.2942
Chr4	5835991	5836042	52	6	0.520546	0.0555785	0.464967	49.9225
Chr4	14143535	14143615	81	6	0.214068	0.481311	-0.267243	-49.7692
Chr1	3539297	3539355	59	12	0.668115	0.567465	0.10065	49.6149
Chr1	2877767	2877827	61	12	0.640817	0.393254	0.247563	48.5986
Chr1	12323988	12324054	67	9	0.299529	0.0818051	0.217724	48.3534
Chr5	7279389	7279531	143	6	0.532968	0.262562	0.270406	48.2615
Chr4	17310013	17310085	73	6	0.177162	0.464174	-0.287013	-47.9868
Chr5	6973415	6973524	110	6	0.562511	0.282801	0.27971	47.696
Chr1	10453007	10453058	52	6	0.331008	0.00218371	0.328824	47.608
Chr5	19401008	19401069	62	14	0.623899	0.441069	0.182831	47.5599
Chr4	704670	704732	63	15	0.674371	0.843998	-0.169627	-46.1083
Chr1	12414111	12414169	59	14	0.598058	0.421894	0.176165	44.3491
Chr3	18270789	18270852	64	11	0.703909	0.440116	0.263792	42.5992
Chr3	16059868	16059919	52	8	0.227415	0.00468516	0.22273	41.8045
Chr3	9599821	9599899	79	12	0.296152	0.223123	0.0730294	41.4908
Chr4	6755705	6755773	69	6	0.286182	0.48822	-0.202037	-41.145
Chr5	7309101	7309153	53	10	0.26205	0.405119	-0.143069	-41.1315
Chr5	6336264	6336316	53	6	0.54354	0.624119	-0.0805794	-40.9055
Chr5	17623181	17623259	79	10	0.283913	0.477899	-0.193986	-40.0099
Chr1	30160525	30160576	52	7	0.0746758	0.22523	-0.150554	-39.8641
Chr1	4511919	4511975	57	14	0.555272	0.448136	0.107136	39.4089
Chr1	23049051	23049219	169	12	0.331987	0.553143	-0.221156	-39.3563
Chr4	6294395	6294453	59	8	0.649948	0.425454	0.224494	37.8817
Chr2	8800238	8800291	54	6	0.548881	0.292661	0.25622	36.0782
Chr1	15976046	15976115	70	15	0.509377	0.406525	0.102852	35.9252
Chr3	18501084	18501181	98	22	0.385404	0.309619	0.0757849	34.822
Chr4	6629090	6629141	52	6	0.293321	0.164617	0.128703	34.3984
Chr1	24881493	24881582	90	10	0.59377	0.367716	0.226053	34.2644
Chr1	17592217	17592310	94	12	0.323	0.314596	0.00840448	33.8948
Chr4	17745945	17746020	76	12	0.346213	0.257399	0.0888138	33.8317
Chr1	22685853	22685974	122	12	0.573455	0.405755	0.1677	33.7502
Chr1	23360403	23360533	131	6	0.470272	0.285539	0.184734	32.5669
Chr1	6117703	6117777	75	12	0.42952	0.334631	0.0948886	31.3784
Chr2	7488033	7488089	57	8	0.19482	0.358077	-0.163257	-31.2175
Chr5	23011204	23011256	53	10	0.759656	0.740085	0.0195708	31.0853
Chr1	21548747	21548820	74	12	0.592212	0.687363	-0.0951505	-30.5203
Chr3	18269651	18269719	69	6	0.46767	0.2159	0.25177	30.155
Chr3	6329775	6329960	186	6	0.33516	0.56338	-0.22822	-29.7843
Chr5	7376313	7376367	55	10	0.265745	0.339863	-0.0741184	-29.2314
Chr1	10445895	10445945	51	8	0.614412	0.573075	0.0413372	29.1319
Chr4	6622409	6622560	152	6	0.620494	0.404607	0.215886	28.7155
Chr1	18737714	18737767	54	10	0.667226	0.53489	0.132337	28.0061
Chr5	5029036	5029130	95	6	0.587608	0.32179	0.265818	27.9416
Chr2	8744136	8744213	78	6	0.254765	0.429448	-0.174683	-26.6844
Chr5	12991307	12991374	68	8	0.61919	0.41377	0.20542	25.1338
Chr1	9766617	9766807	191	16	0.577655	0.4166	0.161054	23.7424
Chr5	9695845	9695902	58	6	0.513492	0.288551	0.224942	23.5391
Chr4	17684048	17684098	51	12	0.478259	0.51673	-0.0384711	-22.8128
Chr1	10999745	10999865	121	8	0.343598	0.382465	-0.0388675	-22.7508
Chr1	7425001	7425055	55	8	0.33477	0.442364	-0.107595	-20.4097
Chr5	9780199	9780309	111	6	0.239831	0.359083	-0.119252	-20.2417
Chr4	16343582	16343693	112	6	0.255424	0.430011	-0.174587	-20.0022
Chr2	8771063	8771153	91	6	0.334349	0.170227	0.164122	19.4279
Chr1	25454164	25454254	91	18	0.481258	0.405574	0.0756844	19.0878
Chr3	7895040	7895091	52	8	0.649445	0.475547	0.173899	18.3455
Chr5	20431747	20431800	54	8	0.186126	0.314467	-0.128341	-17.3207
Chr1	6710595	6710706	112	22	0.519012	0.482398	0.0366139	16.9613
Chr5	23811994	23812168	175	10	0.598013	0.450937	0.147076	16.5881
Chr4	6925154	6925210	57	10	0.553465	0.674251	-0.120786	-15.0227
Chr5	1285033	1285152	120	6	0.345422	0.477609	-0.132187	15.0034
Chr5	5562094	5562208	115	8	0.415403	0.499601	-0.0841975	-14.4463
Chr1	30542	30594	53	10	0.658156	0.710311	-0.0521546	-14.4439
Chr3	18785189	18785240	52	10	0.678152	0.525218	0.152934	12.6521
Chr4	15691611	15691681	71	10	0.526338	0.600148	-0.0738097	12.5819
Chr5	2655231	2655286	56	8	0.635763	0.462621	0.173141	10.822
Chr5	13109417	13109506	90	8	0.511492	0.623449	-0.111956	-10.6088
Chr1	22746886	22747017	132	16	0.563574	0.674477	-0.110904	10.3642
Chr5	17640454	17640504	51	6	0.475922	0.536584	-0.0606628	-10.1218
Chr4	14113251	14113342	92	10	0.471825	0.501877	-0.0300523	-10.1011
Chr1	24395171	24395222	52	12	0.544172	0.326142	0.21803	9.94461
Chr5	2485822	2485999	178	6	0.292586	0.424157	-0.131571	-9.48857
Chr3	10134083	10134147	65	10	0.361064	0.45473	-0.0936667	-9.29433
Chr5	7280615	7280686	72	6	0.231385	0.441252	-0.209867	-7.96468
Chr5	9791556	9791650	95	10	0.334456	0.315961	0.018495	7.13843
Chr4	10874298	10874355	58	6	0.284965	0.427671	-0.142705	-7.11899
Chr5	8629730	8629782	53	6	0.228234	0.18995	0.0382844	6.03445
Chr4	16488709	16488846	138	8	0.408205	0.521689	-0.113484	-5.59473
Chr3	6107854	6107906	53	6	0.569878	0.578803	-0.0089252	-5.14952
Chr2	8728769	8728896	128	6	0.299935	0.399965	-0.10003	4.93861
Chr5	5782227	5782279	53	8	0.65752	0.615764	0.0417562	-4.32088
Chr4	552505	552570	66	18	0.467878	0.487507	-0.0196292	-3.44507
Chr4	17327529	17327581	53	6	0.556192	0.506296	0.0498962	2.48184
Chr5	13872924	13872994	71	10	0.370237	0.467137	-0.0968997	-1.91449
Chr5	23528368	23528418	51	8	0.585819	0.583946	0.00187301	-1.81259
Chr2	8653099	8653192	94	8	0.405298	0.417894	-0.0125958	-1.66543
Chr1	25421659	25421711	53	6	0.557853	0.587165	-0.0293127	-1.29288
Chr5	7961016	7961142	127	6	0.575255	0.350926	0.224329	-0.840604

## Sheet: rdd v Col-0 endo CHG
chr	start	end	length	nCG	meanMethy1	meanMethy2	diff.Methy	areaStat
Chr1	10545178	10545831	654	46	0.5579	0.0915567	0.466344	483.217
Chr5	9271942	9272121	180	20	0.609605	0.0209863	0.588619	300.021
Chr2	18655520	18655832	313	37	0.497813	0.155647	0.342166	280.532
Chr5	22581658	22581949	292	23	0.519719	0.00989477	0.509824	266.972
Chr2	5851731	5852062	332	23	0.640025	0.0927523	0.547273	259.018
Chr1	11066757	11067005	249	25	0.638078	0.144943	0.493136	254.208
Chr5	3910649	3911014	366	17	0.75812	0.160572	0.597549	241.596
Chr1	8692024	8692175	152	17	0.57954	0.00756129	0.571979	239.866
Chr1	7974328	7974541	214	17	0.561821	0.00709695	0.554724	231.61
Chr5	1686672	1686938	267	26	0.544799	0.0943522	0.450447	230.134
Chr5	10318500	10318804	305	27	0.622736	0.164753	0.457983	220.639
Chr3	15597804	15597974	171	22	0.67242	0.219345	0.453076	210.548
Chr3	12670843	12671091	249	14	0.672459	0.0577117	0.614747	202.853
Chr5	10331131	10331338	208	21	0.529446	0.0407472	0.488699	201.985
Chr2	752287	752446	160	17	0.61135	0.0802381	0.531112	201.381
Chr5	15490380	15490457	78	9	0.759203	0.0160251	0.743178	198.076
Chr1	14024516	14024755	240	17	0.639329	0.124621	0.514708	196.461
Chr4	7812751	7812922	172	19	0.50147	0.053704	0.447766	189.503
Chr4	7067645	7067873	229	14	0.577049	0.0300363	0.547013	185.316
Chr5	2396243	2396510	268	18	0.541925	0.060639	0.481286	184.006
Chr3	15186440	15186514	75	14	0.537932	0.0105361	0.527396	176.438
Chr3	12348950	12349193	244	20	0.428545	0.0335187	0.395027	174.526
Chr4	11826744	11826980	237	19	0.451919	0.0744785	0.37744	164.201
Chr5	15580526	15580640	115	17	0.581344	0.122184	0.45916	162.726
Chr5	20427770	20427874	105	16	0.487251	0.00744859	0.479803	161.162
Chr1	12249764	12249944	181	12	0.558964	0.0217823	0.537181	155.732
Chr3	23207472	23207571	100	12	0.592036	0.0509016	0.541134	155.115
Chr3	9707293	9707591	299	18	0.554265	0.142548	0.411717	143.47
Chr1	20090454	20090610	157	21	0.388956	0.0678909	0.321065	140.999
Chr3	7287212	7287309	98	11	0.521873	0.00324421	0.518629	139.016
Chr5	13834666	13834756	91	19	0.597165	0.225018	0.372147	135.901
Chr5	9533222	9533291	70	10	0.611866	0.0423753	0.569491	135.646
Chr3	5380341	5380472	132	10	0.56932	0.00511245	0.564208	133.664
Chr4	14279665	14279790	126	13	0.485324	0.039154	0.44617	129.712
Chr5	15490560	15490638	79	10	0.58165	0.0376143	0.544035	129.548
Chr5	9818992	9819144	153	17	0.312205	0.00448596	0.307719	128.437
Chr5	2105695	2105915	221	12	0.604838	0.102782	0.502056	127.94
Chr4	5552041	5552218	178	18	0.349357	0.0251529	0.324204	126.768
Chr3	14084676	14084879	204	12	0.483566	0.0216916	0.461874	122.135
Chr3	7286729	7286882	154	13	0.389256	0.00152688	0.387729	121.641
Chr4	13887094	13887255	162	14	0.531836	0.104777	0.427058	121.482
Chr1	8320601	8320760	160	13	0.470531	0.038115	0.432416	121.395
Chr1	7969436	7969531	96	12	0.640093	0.150536	0.489558	120.193
Chr3	12349268	12349361	94	9	0.551079	0.0158252	0.535254	118.343
Chr5	9637496	9637575	80	11	0.458262	0.00714733	0.451115	117.899
Chr3	22370842	22370908	67	10	0.711904	0.147085	0.564818	117.543
Chr1	27440902	27440991	90	14	0.495728	0.084656	0.411072	117.438
Chr1	7974136	7974231	96	11	0.539559	0.0508589	0.4887	116.762
Chr5	10350112	10350264	153	13	0.390091	0.00811693	0.381974	114.981
Chr1	12339014	12339160	147	16	0.558811	0.185286	0.373525	114.958
Chr1	26760855	26761056	202	16	0.399182	0.067626	0.331556	112.982
Chr2	18703174	18703283	110	10	0.646629	0.121837	0.524792	112.479
Chr5	13284414	13284530	117	11	0.487157	0.0346752	0.452482	112.105
Chr4	17835974	17836144	171	11	0.0458732	0.521273	-0.4754	-111.548
Chr5	9533595	9533666	72	10	0.48073	0.0133366	0.467394	110.928
Chr2	7602891	7602951	61	10	0.436174	0.00326016	0.432913	110.648
Chr5	14938081	14938189	109	14	0.311858	0.00165862	0.310199	108.789
Chr5	6403359	6403423	65	10	0.701243	0.196813	0.50443	106.29
Chr3	23145903	23146049	147	10	0.456436	0.00437904	0.452057	106.021
Chr2	15851099	15851172	74	12	0.448047	0.0521581	0.395889	105.53
Chr4	2716504	2716690	187	9	0.510524	0.00680639	0.503718	104.05
Chr5	14938340	14938408	69	10	0.440878	0.00426883	0.436609	101.353
Chr3	14812782	14812860	79	9	0.603429	0.0816897	0.521739	100.033
Chr2	15845360	15845437	78	10	0.456517	0.0247194	0.431798	99.9497
Chr1	18026841	18027008	168	12	0.465842	0.0663743	0.399468	99.9284
Chr5	15927478	15927681	204	9	0.847119	0.34663	0.500489	96.2394
Chr5	13834811	13834911	101	9	0.744649	0.237748	0.506901	95.622
Chr5	9988686	9988752	67	10	0.446601	0.0127566	0.433844	94.6718
Chr3	12670704	12670773	70	10	0.762312	0.297378	0.464934	94.0806
Chr2	1131557	1131613	57	8	0.524383	0.0183042	0.506079	93.1041
Chr3	7418766	7418848	83	7	0.538125	0.0169171	0.521207	91.4368
Chr3	9011227	9011417	191	9	0.50521	0.0353697	0.469841	90.958
Chr4	7608375	7608468	94	12	0.4523	0.0894284	0.362872	90.1742
Chr2	7602725	7602800	76	8	0.444131	0.00360134	0.44053	90.1665
Chr4	5742891	5742948	58	8	0.62478	0.0899413	0.534839	89.1787
Chr4	10992793	10992902	110	13	0.629324	0.270897	0.358427	88.8086
Chr4	2426236	2426319	84	7	0.561775	0.0196874	0.542087	88.7139
Chr5	26465371	26465449	79	13	0.302536	0.0204326	0.282103	87.4709
Chr4	2426408	2426463	56	7	0.529959	0.00338758	0.526571	86.9875
Chr4	2608334	2608390	57	10	0.37695	0.00675245	0.370198	86.4192
Chr2	4508026	4508216	191	6	0.562495	0.0157579	0.546737	85.4462
Chr4	3667785	3667904	120	12	0.301618	0.010906	0.290712	85.3391
Chr5	20059842	20059942	101	9	0.524786	0.0749588	0.449827	84.9429
Chr3	23203792	23203857	66	11	0.578326	0.18393	0.394395	84.6319
Chr1	19721831	19721954	124	10	0.349493	0.0156888	0.333804	84.1373
Chr2	19683488	19683665	178	12	0.402002	0.0842186	0.317784	83.3954
Chr1	7257274	7257387	114	10	0.524673	0.11428	0.410393	83.0211
Chr1	6262569	6262644	76	6	0.662735	0.0444943	0.61824	82.7369
Chr4	5827554	5827681	128	6	0.630887	0.0346746	0.596212	82.5133
Chr3	5380600	5380656	57	6	0.538071	0.00155879	0.536513	81.7018
Chr1	24395925	24395992	68	10	0.391695	0.0395563	0.352139	80.5818
Chr5	7235393	7235525	133	13	0.245025	0.00663619	0.238389	80.5396
Chr3	19701605	19701670	66	7	0.533688	0.0356532	0.498035	80.4494
Chr4	14682513	14682597	85	10	0.6348	0.228449	0.406351	79.7612
Chr2	6822579	6822801	223	10	0.479234	0.0900337	0.3892	79.7592
Chr2	17500550	17500636	87	10	0.482135	0.08613	0.396005	79.3871
Chr5	12661909	12662011	103	8	0.550246	0.0747959	0.475451	79.2077
Chr2	5018857	5018993	137	8	0.447624	0.00452687	0.443097	78.9956
Chr5	10350395	10350593	199	9	0.599716	0.170954	0.428762	77.5114
Chr4	2215035	2215098	64	6	0.579329	0.0377986	0.54153	77.0752
Chr1	25676202	25676522	321	11	0.698029	0.306476	0.391552	76.9911
Chr4	15630966	15631032	67	10	0.333699	0.00461101	0.329088	76.6928
Chr4	5309196	5309260	65	8	0.47103	0.0433362	0.427694	75.3858
Chr1	12844638	12844860	223	11	0.526735	0.116337	0.410398	74.9465
Chr1	11202285	11202335	51	8	0.419453	0.00445687	0.414996	74.9217
Chr5	26415047	26415115	69	9	0.510084	0.120885	0.389198	74.2159
Chr4	9513457	9513549	93	12	0.382302	0.0910405	0.291262	74.0127
Chr2	6213944	6214047	104	8	0.393824	0.0055921	0.388232	72.6444
Chr5	2374090	2374191	102	8	0.469023	0.0466303	0.422392	72.0009
Chr4	14979928	14980009	82	13	0.350748	0.081405	0.269343	71.8108
Chr4	7356567	7356638	72	12	0.313248	0.06057	0.252679	71.0886
Chr1	7432532	7432639	108	9	0.444798	0.0681441	0.376654	70.5391
Chr5	5007901	5008017	117	9	0.633681	0.261955	0.371726	70.3074
Chr3	7408396	7408500	105	10	0.482703	0.112389	0.370314	70.2041
Chr1	9203106	9203188	83	9	0.334469	0.00758891	0.32688	69.5113
Chr1	9202650	9202789	140	8	0.359118	0.00181184	0.357306	68.9911
Chr2	8448815	8448880	66	12	0.576638	0.26764	0.308998	68.8113
Chr3	17457444	17457613	170	8	0.399875	0.004016	0.395859	68.6877
Chr1	21259406	21259460	55	8	0.539193	0.0547114	0.484481	68.3905
Chr3	18563689	18563841	153	6	0.655049	0.10588	0.549169	68.3862
Chr1	8200560	8200623	64	8	0.67133	0.226326	0.445004	67.55
Chr5	17901697	17901755	59	8	0.436448	0.0466873	0.389761	66.5568
Chr1	16398317	16398426	110	8	0.49516	0.082228	0.412932	66.2079
Chr2	6823700	6823757	58	8	0.415897	0.0451165	0.370781	66.1787
Chr3	16882653	16882760	108	8	0.766854	0.187115	0.57974	65.9219
Chr2	6619251	6619345	95	6	0.515435	0.0125639	0.502871	65.7015
Chr4	7089523	7089595	73	6	0.651824	0.129927	0.521897	64.9111
Chr5	6205581	6205700	120	8	0.387809	0.0213382	0.366471	64.7957
Chr1	8200755	8200805	51	9	0.516832	0.155364	0.361468	64.0325
Chr3	16250710	16250781	72	6	0.462725	0.00241184	0.460313	63.8564
Chr3	6794493	6794649	157	9	0.324171	0.0280307	0.296141	63.1387
Chr3	14729045	14729210	166	6	0.6019	0.105209	0.496691	62.6223
Chr1	24338726	24338808	83	6	0.497616	0.0280677	0.469549	62.3272
Chr1	11703453	11703523	71	8	0.385116	0.0281327	0.356984	62.2933
Chr1	12994361	12994544	184	6	0.494159	0.027777	0.466382	61.7097
Chr4	2780231	2780337	107	7	0.53517	0.113719	0.42145	61.3067
Chr3	6295461	6295568	108	7	0.621014	0.173579	0.447435	61.1775
Chr1	29250430	29250523	94	7	0.379424	0.00190688	0.377517	60.0998
Chr1	11279592	11279656	65	9	0.413728	0.0968074	0.31692	60.0529
Chr3	18791219	18791284	66	11	0.499772	0.189338	0.310434	59.6143
Chr2	5831642	5831717	76	6	0.438229	0.00471175	0.433517	59.1571
Chr4	2614647	2614719	73	8	0.500243	0.130058	0.370185	58.8217
Chr1	373074	373149	76	7	0.365899	0.0079854	0.357913	58.3478
Chr1	30427462	30427531	70	8	0.804239	0.407226	0.397013	58.1923
Chr1	29380754	29380832	79	8	0.327807	0.0233794	0.304428	57.9782
Chr2	4300323	4300381	59	8	0.424081	0.0809942	0.343087	57.7261
Chr4	5581090	5581144	55	8	0.404783	0.0683706	0.336413	57.2147
Chr1	12524989	12525069	81	7	0.367409	0.0079854	0.359424	56.6032
Chr4	5309366	5309429	64	6	0.425632	0.0126352	0.412997	56.5514
Chr4	7923132	7923210	79	9	0.506789	0.177048	0.329741	55.6617
Chr1	12249582	12249644	63	6	0.537362	0.0798923	0.45747	55.5899
Chr3	22365686	22365842	157	6	0.388378	0.00548987	0.382888	54.6343
Chr3	22391344	22391399	56	10	0.421083	0.120355	0.300729	54.6321
Chr4	2716989	2717068	80	6	0.409396	0.0143419	0.395054	54.6302
Chr2	2273634	2273830	197	7	0.764667	0.381103	0.383563	54.1041
Chr4	2393684	2393736	53	7	0.491885	0.114174	0.377711	54.0272
Chr4	2584800	2584861	62	6	0.534463	0.0954055	0.439057	53.6552
Chr3	17683990	17684059	70	7	0.762107	0.304553	0.457554	53.654
Chr4	699394	699474	81	7	0.320033	0.00498283	0.31505	53.2487
Chr3	7414107	7414160	54	7	0.411715	0.0186387	0.393076	53.172
Chr2	5831437	5831541	105	8	0.319086	0.0413974	0.277689	52.8707
Chr1	2657793	2657971	179	6	0.539015	0.110225	0.42879	52.8171
Chr4	13231706	13231833	128	6	0.381293	0.00877268	0.37252	52.1763
Chr5	113888	114018	131	6	0.448632	0.0462271	0.402405	52.0682
Chr5	13589243	13589298	56	9	0.727009	0.371574	0.355435	51.5011
Chr3	7861138	7861195	58	8	0.399648	0.0264846	0.373163	51.4535
Chr1	29250149	29250235	87	6	0.428674	0.0328497	0.395824	51.4068
Chr2	15478653	15478709	57	8	0.514956	0.178135	0.336821	51.2513
Chr3	19764753	19764851	99	7	0.508289	0.158102	0.350187	50.9723
Chr1	25266029	25266100	72	7	0.340928	0.0204363	0.320492	50.9251
Chr2	6318441	6318510	70	6	0.375732	0.00921761	0.366515	50.5411
Chr1	20422772	20422877	106	9	0.625055	0.306443	0.318612	50.4723
Chr4	8468309	8468368	60	6	0.386078	0.0164478	0.36963	50.2851
Chr1	12663959	12664034	76	6	0.371334	0.0109304	0.360404	50.1296
Chr4	8088896	8089059	164	6	0.383905	0.0235868	0.360318	49.722
Chr1	20475411	20475491	81	7	0.656834	0.278338	0.378497	49.4953
Chr5	2262891	2262955	65	6	0.763306	0.345407	0.417899	48.5419
Chr2	18563146	18563258	113	6	0.336251	0.00459943	0.331652	48.5314
Chr3	10976266	10976368	103	6	0.452828	0.0730138	0.379815	48.1188
Chr1	9083056	9083116	61	6	0.534615	0.121739	0.412876	48.0785
Chr3	23108803	23108866	64	6	0.819091	0.388004	0.431088	47.5536
Chr1	21691052	21691138	87	7	0.569388	0.220951	0.348438	47.3837
Chr1	9127096	9127184	89	9	0.570201	0.218789	0.351413	47.3089
Chr5	14256317	14256386	70	7	0.799762	0.344034	0.455728	44.9811
Chr1	17357853	17357903	51	6	0.377325	0.0327641	0.344561	44.4926
Chr5	10358033	10358088	56	6	0.632486	0.227791	0.404696	43.5673
Chr2	7660006	7660081	76	9	0.612207	0.359133	0.253074	42.9045
Chr1	24350679	24350751	73	7	0.431446	0.136075	0.295371	41.3797
Chr3	10222253	10222394	142	9	0.580664	0.360389	0.220275	39.0232
Chr1	7745107	7745166	60	6	0.391713	0.0575169	0.334196	38.7052
Chr3	17020924	17021053	130	10	0.423143	0.121716	0.301427	38.1498
Chr5	14273166	14273227	62	6	0.432494	0.114291	0.318203	37.3921

## Sheet: rdd v Col-0 endo CHH
chr	start	end	length	nCG	meanMethy1	meanMethy2	diff.Methy	areaStat
Chr1	7973763	7974572	810	280	0.236029	0.0517355	0.184294	1272.43
Chr5	3910633	3911021	389	101	0.303709	0.063716	0.239993	556.723
Chr1	29250143	29250458	316	81	0.297433	0.0228696	0.274564	527.995
Chr5	113748	114014	267	78	0.416033	0.11685	0.299182	478.82
Chr4	5827313	5827697	385	109	0.207723	0.0396811	0.168042	467.874
Chr3	9739359	9739615	257	84	0.433799	0.159118	0.274681	448.507
Chr3	14729137	14729391	255	66	0.379754	0.0683427	0.311411	428.022
Chr5	9271785	9272177	393	104	0.169358	0.0295641	0.139794	416.09
Chr3	9011174	9011476	303	92	0.210111	0.032808	0.177303	411.268
Chr5	15490363	15490672	310	84	0.183121	0.00869087	0.17443	392.505
Chr5	6403186	6403504	319	93	0.245664	0.0650675	0.180596	386.109
Chr2	18655441	18655884	444	129	0.258566	0.13664	0.121927	373.008
Chr3	9740365	9740612	248	74	0.241934	0.0426711	0.199263	355.087
Chr2	5018842	5019074	233	57	0.2534	0.00820821	0.245191	350.292
Chr3	23203626	23203909	284	83	0.231099	0.0509708	0.180128	349.03
Chr2	6619246	6619579	334	90	0.177155	0.0227516	0.154404	315.109
Chr1	7969301	7969521	221	64	0.213742	0.0289136	0.184829	307.593
Chr1	6014210	6014540	331	95	0.178253	0.0559478	0.122306	291.151
Chr2	7984838	7984977	140	40	0.318333	0.0137643	0.304568	289.141
Chr4	11826716	11826937	222	62	0.289259	0.0926531	0.196606	288.429
Chr5	15927483	15927732	250	70	0.229223	0.0585247	0.170698	288.018
Chr3	22365488	22365706	219	51	0.201128	0.00630427	0.194823	277.062
Chr1	9202615	9202761	147	44	0.239977	0.00250232	0.237475	274.864
Chr3	10339606	10339808	203	55	0.283783	0.0800924	0.203691	256.83
Chr2	8566950	8567179	230	57	0.199562	0.0283035	0.171259	253.377
Chr3	14084682	14084872	191	55	0.170537	0.0144782	0.156058	242.945
Chr5	2105715	2105920	206	67	0.152621	0.0265532	0.126068	242.019
Chr1	14024549	14024773	225	46	0.219196	0.0206212	0.198575	239.821
Chr3	23145868	23146014	147	40	0.233238	0.00680719	0.226431	234.712
Chr3	17457571	17457682	112	27	0.373568	0.00796745	0.3656	231.655
Chr2	5636800	5636922	123	36	0.433185	0.102328	0.330857	228.935
Chr4	6723202	6723357	156	43	0.237754	0.0251098	0.212644	228.748
Chr5	13834842	13835062	221	68	0.170088	0.0394456	0.130642	227.274
Chr3	7286764	7286931	168	45	0.159957	0.00222682	0.15773	219.922
Chr1	18165704	18165863	160	50	0.24851	0.0562192	0.192291	214.891
Chr5	17596546	17596719	174	41	0.252316	0.0408307	0.211486	211.778
Chr1	8692012	8692192	181	43	0.177106	0.00609775	0.171008	211.405
Chr5	10350401	10350577	177	59	0.193721	0.047876	0.145845	211.306
Chr5	15680014	15680173	160	41	0.158633	0.014393	0.14424	207.734
Chr1	4326411	4326550	140	38	0.265383	0.0341121	0.231271	205.339
Chr3	15597944	15598105	162	42	0.181562	0.0139788	0.167583	197.08
Chr1	13144938	13145076	139	43	0.193185	0.019775	0.17341	193.119
Chr2	2273473	2273627	155	41	0.229638	0.0431096	0.186529	189.214
Chr2	4507940	4508085	146	42	0.163295	0.0092901	0.154005	187.654
Chr4	9981848	9981938	91	31	0.397818	0.0584905	0.339327	185.108
Chr5	23041617	23041720	104	38	0.172392	0.00219206	0.1702	181.509
Chr5	21542758	21542916	159	41	0.17849	0.0179576	0.160532	181.159
Chr3	12670749	12670906	158	44	0.194721	0.0358727	0.158848	181.097
Chr5	14256221	14256396	176	47	0.243075	0.0739852	0.16909	180.289
Chr5	8322691	8322784	94	34	0.226486	0.02179	0.204696	177.088
Chr1	13545637	13545772	136	41	0.279471	0.0808211	0.19865	176.325
Chr1	29984568	29984706	139	39	0.274557	0.0739856	0.200572	173.357
Chr3	14844551	14844679	129	33	0.251271	0.0378811	0.21339	170.328
Chr4	7812729	7812931	203	63	0.115651	0.0207335	0.0949177	170.071
Chr3	7386926	7387030	105	23	0.315042	0.00318946	0.311852	170.034
Chr5	9877597	9877680	84	30	0.278194	0.03862	0.239574	167.075
Chr5	20427621	20427783	163	35	0.27712	0.0195921	0.257528	166.562
Chr2	6619111	6619194	84	21	0.366067	0.00337245	0.362695	165.999
Chr5	112804	112918	115	35	0.448827	0.19085	0.257976	164.588
Chr3	10898941	10899046	106	29	0.229282	0.00941122	0.219871	163.827
Chr4	2033012	2033094	83	27	0.223979	0.000923373	0.223056	163.502
Chr5	2377534	2377646	113	34	0.179166	0.00732165	0.171844	163.268
Chr5	15307675	15307791	117	30	0.203591	0.00412989	0.199461	162.447
Chr3	8408695	8408819	125	28	0.205242	0.00621499	0.199027	160.301
Chr3	16250666	16250749	84	21	0.335257	0.00298608	0.332271	159.825
Chr2	5852123	5852280	158	40	0.173588	0.0182338	0.155355	158.261
Chr3	12233769	12233857	89	27	0.310124	0.0497877	0.260337	155.29
Chr4	17884996	17885088	93	31	0.483204	0.212504	0.270701	153.621
Chr3	9976827	9976942	116	36	0.252388	0.0404272	0.211961	153.59
Chr5	5411235	5411345	111	32	0.231086	0.025686	0.2054	153.139
Chr5	14066202	14066324	123	32	0.506085	0.235596	0.270489	152.174
Chr1	16659571	16659682	112	25	0.300523	0.0338739	0.266649	150.157
Chr5	2374048	2374144	97	29	0.218899	0.020023	0.198876	149.996
Chr2	6777682	6777772	91	29	0.297872	0.0670162	0.230856	148.219
Chr3	16957242	16957400	159	42	0.185541	0.0526623	0.132879	146.18
Chr3	17176713	17176803	91	31	0.218826	0.0314351	0.187391	144.893
Chr1	8933239	8933372	134	32	0.224772	0.0377828	0.186989	144.243
Chr5	15232362	15232498	137	30	0.176627	0.00821228	0.168415	141.143
Chr3	12473218	12473327	110	23	0.263592	0.0218921	0.2417	137.717
Chr1	18022307	18022423	117	27	0.213063	0.00806959	0.204994	137.67
Chr2	1715707	1715810	104	26	0.186455	0.00358467	0.18287	136.746
Chr2	7237891	7237995	105	34	0.239206	0.0699859	0.16922	135.557
Chr2	18465198	18465266	69	21	0.424456	0.107249	0.317208	135.04
Chr2	2894617	2894699	83	27	0.297356	0.0679491	0.229407	134.585
Chr4	5309007	5309152	146	40	0.266994	0.114181	0.152814	130.369
Chr1	8728504	8728574	71	28	0.196104	0.0279607	0.168144	125.175
Chr2	6914605	6914706	102	29	0.264995	0.0697971	0.195198	124.999
Chr4	10935290	10935394	105	27	0.261653	0.0604967	0.201157	124.721
Chr2	6700372	6700482	111	29	0.319694	0.120084	0.19961	117.442
Chr1	26140002	26140141	140	28	0.215607	0.0429403	0.172666	117.253
Chr5	20680199	20680302	104	32	0.230143	0.0735927	0.156551	117.099
Chr2	19203845	19203911	67	19	0.312774	0.0271991	0.285575	116.98
Chr1	17566616	17566670	55	24	0.391936	0.103194	0.288741	116.543
Chr1	3545924	3545995	72	20	0.228962	0.00584849	0.223114	116.329
Chr1	20679168	20679257	90	20	0.249695	0.0202146	0.229481	115.968
Chr5	9463383	9463485	103	27	0.411572	0.194457	0.217115	114.135
Chr1	21472282	21472367	86	21	0.279017	0.0447418	0.234275	113.918
Chr5	9049788	9049875	88	29	0.316322	0.120924	0.195398	113.853
Chr3	5151940	5151992	53	28	0.43204	0.214544	0.217495	113.184
Chr4	2735837	2735909	73	25	0.369485	0.137049	0.232436	112.765
Chr2	6354088	6354145	58	21	0.256186	0.0360688	0.220117	112.628
Chr4	14335748	14335837	90	27	0.184061	0.0112419	0.172819	111.715
Chr2	3986060	3986130	71	28	0.350878	0.143682	0.207196	111.572
Chr3	19179089	19179173	85	26	0.179963	0.0208283	0.159135	111.345
Chr1	9925118	9925193	76	24	0.262519	0.0587357	0.203784	111.185
Chr1	21744106	21744184	79	23	0.493037	0.217993	0.275044	110.3
Chr1	8733586	8733672	87	26	0.26879	0.0787513	0.190039	109.256
Chr5	14273179	14273256	78	18	0.431096	0.119197	0.311899	108.325
Chr5	15490731	15490824	94	33	0.170677	0.0462841	0.124393	107.208
Chr5	10613716	10613803	88	21	0.22459	0.0231891	0.201401	106.993
Chr3	14689759	14689870	112	22	0.180428	0.00802653	0.172402	106.855
Chr5	7027440	7027508	69	19	0.270956	0.0382945	0.232662	106.436
Chr3	9232704	9232783	80	20	0.412607	0.119912	0.292695	105.661
Chr5	10357769	10357848	80	21	0.210663	0.0153238	0.195339	105.532
Chr5	15666677	15666771	95	23	0.209169	0.00557429	0.203595	104.678
Chr3	9977091	9977206	116	25	0.469288	0.228031	0.241257	103.796
Chr3	10663711	10663789	79	20	0.242531	0.013594	0.228937	103.486
Chr5	15680273	15680330	58	17	0.188918	0.00612859	0.182789	101.978
Chr1	11170813	11170871	59	20	0.193706	0.00720964	0.186496	101.767
Chr5	22510581	22510691	111	29	0.254224	0.0971856	0.157038	101.656
Chr1	9626618	9626722	105	27	0.327755	0.138809	0.188946	100.143
Chr1	11066906	11066984	79	25	0.180032	0.0250331	0.154999	99.893
Chr1	21720462	21720534	73	18	0.209329	0.00540313	0.203925	99.621
Chr5	18146885	18146967	83	23	0.30942	0.104055	0.205364	99.5778
Chr3	18722116	18722180	65	17	0.410145	0.117423	0.292722	97.2491
Chr5	18931543	18931633	91	17	0.327627	0.0648148	0.262812	96.6901
Chr4	5252599	5252653	55	15	0.341292	0.0482448	0.293047	95.2561
Chr1	27514923	27514989	67	24	0.36422	0.155578	0.208642	93.8694
Chr2	2690344	2690399	56	21	0.223923	0.0447886	0.179134	92.3139
Chr1	12249877	12249976	100	27	0.104468	0.00609145	0.0983768	91.4122
Chr5	9525552	9525610	59	15	0.231061	0.00320134	0.22786	90.7414
Chr1	28399658	28399726	69	14	0.263599	0.00347801	0.260121	89.9384
Chr4	17836120	17836224	105	25	0.0103116	0.116861	-0.10655	-89.8111
Chr5	15232554	15232632	79	22	0.157408	0.015746	0.141662	88.9206
Chr1	25158928	25159022	95	23	0.206359	0.047327	0.159032	88.5763
Chr5	17439560	17439613	54	17	0.222332	0.0231081	0.199224	87.1704
Chr2	5851981	5852058	78	18	0.224786	0.0227171	0.202069	86.0592
Chr1	20699788	20699874	87	21	0.430887	0.208512	0.222375	85.1916
Chr5	14089514	14089649	136	39	0.0870282	0.182085	-0.0950565	-83.4526
Chr2	5876460	5876516	57	13	0.349792	0.0551898	0.294602	82.9669
Chr2	19201006	19201065	60	17	0.225565	0.0264005	0.199164	82.7927
Chr4	6877487	6877559	73	18	0.168751	0.00667592	0.162075	82.7329
Chr1	5696626	5696706	81	23	0.209146	0.0602498	0.148896	82.4232
Chr2	6822728	6822825	98	31	0.122481	0.0243449	0.0981356	82.163
Chr2	6822904	6823002	99	30	0.124019	0.0208722	0.103147	81.7688
Chr1	12249721	12249789	69	20	0.157622	0.0155109	0.142111	81.5341
Chr5	16119941	16120015	75	18	0.194537	0.0119653	0.182571	81.5017
Chr1	10545306	10545407	102	24	0.110039	0.00662213	0.103417	80.0496
Chr2	5852356	5852425	70	27	0.120639	0.0163226	0.104316	79.1123
Chr4	172953	173031	79	16	0.177344	0.00516236	0.172182	79.0308
Chr2	6772506	6772576	71	16	0.250352	0.0479351	0.202417	78.768
Chr2	2232084	2232145	62	15	0.190798	0.00392521	0.186872	78.0966
Chr5	6407976	6408050	75	19	0.259535	0.0830322	0.176503	77.7729
Chr1	13259219	13259272	54	18	0.201073	0.0336093	0.167463	77.4194
Chr2	5851793	5851915	123	26	0.160381	0.0326257	0.127755	77.1738
Chr1	10814181	10814259	79	20	0.213263	0.0576354	0.155628	76.54
Chr1	23118225	23118317	93	33	0.211498	0.100884	0.110614	76.5216
Chr5	14585894	14585999	106	20	0.290982	0.110669	0.180313	76.1338
Chr5	15232695	15232801	107	30	0.117769	0.0251554	0.0926135	74.8429
Chr3	16647435	16647499	65	18	0.213817	0.0486724	0.165144	73.8582
Chr2	1781450	1781505	56	17	0.300177	0.0960763	0.2041	73.6807
Chr1	12651207	12651268	62	17	0.324649	0.110594	0.214055	73.611
Chr1	20979364	20979448	85	15	0.524191	0.279046	0.245145	73.1014
Chr5	18929658	18929763	106	23	0.187094	0.0632863	0.123807	71.0765
Chr2	6958902	6958980	79	17	0.190049	0.0212711	0.168778	70.6285
Chr5	17901641	17901717	77	15	0.216209	0.0309412	0.185268	69.5133
Chr5	2396294	2396383	90	20	0.172574	0.0379522	0.134622	69.5021
Chr1	20090347	20090421	75	25	0.177429	0.0550538	0.122375	68.6207
Chr3	18040692	18040765	74	14	0.228382	0.0291746	0.199208	68.4734
Chr1	21470366	21470416	51	18	0.245837	0.0770633	0.168774	67.6336
Chr5	18737789	18737845	57	19	0.26126	0.0933661	0.167894	67.5739
Chr2	1824622	1824689	68	17	0.318076	0.120383	0.197693	67.5055
Chr4	9320184	9320241	58	15	0.190099	0.0200257	0.170073	66.5772
Chr4	636946	637013	68	14	0.179086	0.0119795	0.167106	65.7596
Chr5	20527757	20527817	61	19	0.220123	0.0709241	0.149198	64.8391
Chr1	21268466	21268521	56	15	0.196812	0.0320517	0.164761	62.8485
Chr2	17337485	17337544	60	17	0.327821	0.139043	0.188777	62.5153
Chr2	6958783	6958844	62	16	0.211058	0.052425	0.158633	62.0877
Chr4	11681335	11681408	74	21	0.160352	0.0497124	0.110639	60.1696
Chr1	12642489	12642545	57	12	0.306999	0.0681796	0.23882	59.8077
Chr3	7851958	7852011	54	14	0.176836	0.0205189	0.156317	57.7555
Chr1	10701554	10701620	67	19	0.199739	0.070178	0.129562	57.4172
Chr5	23943889	23943963	75	11	0.193251	0.0028181	0.190433	57.3801
Chr2	17407613	17407665	53	12	0.175972	0.0100163	0.165956	57.1053
Chr4	11681461	11681527	67	17	0.125544	0.0111922	0.114352	55.902
Chr1	11066743	11066812	70	22	0.189161	0.0754306	0.113731	54.4552
Chr1	29782921	29782974	54	12	0.194087	0.0192702	0.174817	54.3524
Chr2	18561988	18562039	52	11	0.18219	0.00477906	0.177411	53.1587
Chr5	15693678	15693734	57	14	0.133761	0.00801826	0.125743	52.5573
Chr5	18939286	18939338	53	21	0.162481	0.0619314	0.10055	50.8214
Chr4	8088891	8088944	54	14	0.134665	0.0127645	0.121901	50.7305
Chr5	2396497	2396554	58	13	0.138881	0.00999343	0.128887	50.18
Chr1	11165401	11165463	63	10	0.171382	0.00286045	0.168522	50.0838
Chr1	13192477	13192527	51	12	0.401952	0.18411	0.217842	49.5098
Chr3	5745867	5745923	57	11	0.375561	0.146568	0.228993	48.7831
Chr3	9708005	9708058	54	13	0.249455	0.0803007	0.169154	47.8833
Chr1	10545496	10545557	62	18	0.0938581	0.0135925	0.0802656	45.1406
Chr4	11363276	11363329	54	13	0.187502	0.0515857	0.135916	44.2271
Chr3	7344832	7344882	51	12	0.141806	0.0226009	0.119205	43.2118
Chr5	13834696	13834769	74	24	0.0930663	0.0330353	0.060031	34.4736
Chr2	6822538	6822592	55	14	0.0880503	0.0171806	0.0708697	30.7877
Chr5	18239165	18239225	61	13	0.512377	0.377816	0.134561	28.0819

[truncated: 3 more sheets: ros1-1 v C24 endo CG, ros1-1 v C24 endo CHG, ros1-1 v C24 endo CHH]
