# Supplementary material for: The 5-methylcytosine DNA glycosylase ROS1 prevents paternal genome hypermethylation in Arabidopsis endosperm
Source: Genome Biol. 2025 Sep 18;26:286. doi: 10.1186/s13059-025-03745-w (PMC12445040; doi:10.1186/s13059-025-03745-w)
Supplement: Supplementary file 4 — Additional file 4: Table S3: TEs within 1 kb or intersecting an endosperm ros1-3 vs. Col-0 hyperDMR. [file 13059_2025_3745_MOESM4_ESM.xlsx]

## Sheet: Sheet1
Additional file 4: Table S3: TEs within 1 kb or intersecting a ros1-3 vs Col-0 hyperDMR in any sequence context. If TE flanking region is a statistical outlier for endosperm enrichment of 24nt sRNAs over the embryo (summed value >1 SD from mean), this is indicated in column 7.
Chr	Start	End	ID	Score	Strand	Endosperm enriched 24nt sRNAs
Chr1	16882184	16882270	AT1TE55910	0	-	Y
Chr1	24483165	24483456	AT1TE80400	0	-	Y
Chr1	24483923	24484053	AT1TE80405	0	+	Y
Chr1	24484053	24484762	AT1TE80410	0	+	Y
Chr2	1928661	1929400	AT2TE08860	0	+	Y
Chr2	1929411	1930752	AT2TE08865	0	+	Y
Chr2	7206512	7207947	AT2TE29365	0	-	Y
Chr2	7207947	7208333	AT2TE29370	0	+	Y
Chr2	8040886	8040988	AT2TE33375	0	-	Y
Chr2	8040988	8041247	AT2TE33380	0	+	Y
Chr3	14315626	14316373	AT3TE58810	0	-	Y
Chr3	14317188	14317329	AT3TE58815	0	-	Y
Chr3	14730166	14730249	AT3TE60240	0	-	Y
Chr3	14730251	14732936	AT3TE60245	0	-	Y
Chr3	18811212	18812091	AT3TE76280	0	+	Y
Chr3	20033240	20033388	AT3TE81400	0	+	Y
Chr4	6723346	6728790	AT4TE28870	0	+	Y
Chr4	12862325	12862570	AT4TE60120	0	+	Y
Chr4	17638266	17638779	AT4TE85180	0	+	Y
Chr5	3750497	3751194	AT5TE13605	0	+	Y
Chr5	3751200	3751239	AT5TE13610	0	-	Y
Chr5	9802008	9802122	AT5TE35650	0	-	Y
Chr5	9802122	9802916	AT5TE35660	0	-	Y
Chr5	9802916	9802966	AT5TE35665	0	-	Y
Chr5	16257769	16258101	AT5TE58740	0	-	Y
Chr1	16882	17009	AT1TE00020	0	-
Chr1	17023	18330	AT1TE00025	0	+
Chr1	432994	433837	AT1TE01405	0	-
Chr1	634245	634464	AT1TE02060	0	+
Chr1	2531450	2533895	AT1TE08240	0	-
Chr1	2533898	2533947	AT1TE08245	0	-
Chr1	2791803	2800701	AT1TE09080	0	+
Chr1	2986278	2986347	AT1TE09695	0	-
Chr1	2986347	2986950	AT1TE09700	0	-
Chr1	2986950	2987018	AT1TE09705	0	+
Chr1	3360539	3360625	AT1TE10930	0	-
Chr1	3360625	3361316	AT1TE10935	0	-
Chr1	4409511	4411119	AT1TE14315	0	-
Chr1	4411119	4411234	AT1TE14320	0	-
Chr1	4411794	4411881	AT1TE14325	0	+
Chr1	4582382	4583615	AT1TE14865	0	+
Chr1	4583615	4584299	AT1TE14870	0	+
Chr1	5691739	5696671	AT1TE18410	0	+
Chr1	5696671	5696699	AT1TE18415	0	+
Chr1	5958627	5959569	AT1TE19270	0	-
Chr1	6009291	6014092	AT1TE19430	0	-
Chr1	6014092	6014116	AT1TE19435	0	-
Chr1	6118058	6118280	AT1TE19780	0	-
Chr1	6302581	6303156	AT1TE20410	0	+
Chr1	6587075	6587127	AT1TE21350	0	-
Chr1	6587127	6588246	AT1TE21355	0	-
Chr1	6640459	6640486	AT1TE21510	0	-
Chr1	6640486	6640989	AT1TE21515	0	-
Chr1	6768375	6768717	AT1TE21880	0	-
Chr1	7254946	7256001	AT1TE23420	0	-
Chr1	7352929	7365197	AT1TE23740	0	-
Chr1	7433092	7433175	AT1TE23950	0	-
Chr1	7433494	7433653	AT1TE23955	0	+
Chr1	7526121	7526145	AT1TE24240	0	-
Chr1	7526145	7526520	AT1TE24245	0	-
Chr1	7968912	7969360	AT1TE25640	0	-
Chr1	7969360	7974385	AT1TE25645	0	+
Chr1	8043907	8044269	AT1TE25880	0	-
Chr1	8044269	8044323	AT1TE25885	0	-
Chr1	8453485	8461418	AT1TE27295	0	+
Chr1	8490640	8492849	AT1TE27405	0	+
Chr1	8539125	8539819	AT1TE27550	0	+
Chr1	8730530	8733277	AT1TE28175	0	+
Chr1	8869579	8869748	AT1TE28630	0	-
Chr1	8870367	8871513	AT1TE28635	0	+
Chr1	9204215	9205113	AT1TE29665	0	+
Chr1	9218630	9219110	AT1TE29710	0	-
Chr1	9353785	9354276	AT1TE30130	0	-
Chr1	9366030	9366599	AT1TE30175	0	+
Chr1	9367250	9367448	AT1TE30180	0	+
Chr1	9367448	9367645	AT1TE30185	0	+
Chr1	9756655	9756816	AT1TE31410	0	+
Chr1	9902091	9902764	AT1TE31915	0	+
Chr1	9902764	9903407	AT1TE31920	0	-
Chr1	9904437	9905000	AT1TE31925	0	+
Chr1	10085501	10086130	AT1TE32530	0	-
Chr1	10158914	10160017	AT1TE32785	0	+
Chr1	10160017	10160728	AT1TE32790	0	+
Chr1	10160998	10161600	AT1TE32795	0	+
Chr1	10195874	10195903	AT1TE32900	0	+
Chr1	10195903	10196603	AT1TE32905	0	+
Chr1	10357356	10363358	AT1TE33490	0	+
Chr1	10597340	10597578	AT1TE34295	0	-
Chr1	10597578	10598342	AT1TE34300	0	+
Chr1	10598621	10598763	AT1TE34305	0	+
Chr1	10696713	10701584	AT1TE34580	0	+
Chr1	10701584	10701640	AT1TE34585	0	+
Chr1	10702614	10703021	AT1TE34590	0	-
Chr1	11032189	11032309	AT1TE35635	0	+
Chr1	11032988	11033044	AT1TE35640	0	-
Chr1	11064455	11067139	AT1TE35720	0	-
Chr1	11067139	11067658	AT1TE35725	0	-
Chr1	11225125	11225228	AT1TE36290	0	+
Chr1	11303738	11310368	AT1TE36570	0	-
Chr1	11310726	11310971	AT1TE36575	0	+
Chr1	11312019	11312186	AT1TE36580	0	+
Chr1	11312186	11312253	AT1TE36585	0	+
Chr1	11312253	11313077	AT1TE36590	0	+
Chr1	11313077	11313163	AT1TE36595	0	+
Chr1	11313163	11313193	AT1TE36600	0	+
Chr1	11491439	11492840	AT1TE37175	0	+
Chr1	11492840	11493647	AT1TE37180	0	-
Chr1	11493660	11493713	AT1TE37185	0	+
Chr1	11734829	11735185	AT1TE38030	0	+
Chr1	11735185	11737670	AT1TE38035	0	-
Chr1	11960835	11961029	AT1TE38710	0	-
Chr1	11961998	11962592	AT1TE38715	0	+
Chr1	12166280	12166620	AT1TE39490	0	-
Chr1	12166867	12167019	AT1TE39495	0	+
Chr1	12183386	12183405	AT1TE39530	0	-
Chr1	12183405	12184060	AT1TE39535	0	-
Chr1	12184077	12184141	AT1TE39540	0	+
Chr1	12246435	12247641	AT1TE39785	0	+
Chr1	12249075	12249414	AT1TE39790	0	+
Chr1	12263038	12263300	AT1TE39830	0	+
Chr1	12337843	12338510	AT1TE40120	0	+
Chr1	12338510	12338573	AT1TE40125	0	+
Chr1	12338574	12338648	AT1TE40130	0	-
Chr1	12339186	12339263	AT1TE40135	0	-
Chr1	12339263	12339285	AT1TE40140	0	-
Chr1	12339285	12340088	AT1TE40145	0	+
Chr1	12340088	12340201	AT1TE40150	0	-
Chr1	12380647	12380876	AT1TE40280	0	-
Chr1	12381498	12381898	AT1TE40285	0	+
Chr1	12496645	12497151	AT1TE40680	0	-
Chr1	12640890	12642416	AT1TE41280	0	-
Chr1	12642434	12642564	AT1TE41285	0	-
Chr1	12664496	12669619	AT1TE41345	0	-
Chr1	12845959	12846615	AT1TE41815	0	+
Chr1	12847930	12849618	AT1TE41820	0	+
Chr1	12851055	12851196	AT1TE41825	0	-
Chr1	12872491	12872822	AT1TE41895	0	-
Chr1	12872822	12872949	AT1TE41900	0	-
Chr1	12872949	12876830	AT1TE41905	0	+
Chr1	12895316	12896538	AT1TE41995	0	-
Chr1	13119392	13120283	AT1TE42850	0	-
Chr1	13145949	13146519	AT1TE42900	0	-
Chr1	13187277	13192359	AT1TE43050	0	+
Chr1	13192870	13193025	AT1TE43055	0	-
Chr1	13193025	13193066	AT1TE43060	0	+
Chr1	13255904	13256863	AT1TE43320	0	+
Chr1	13256863	13257271	AT1TE43325	0	-
Chr1	13263762	13276157	AT1TE43355	0	+
Chr1	13342810	13343440	AT1TE43615	0	-
Chr1	13352695	13353001	AT1TE43660	0	-
Chr1	13353002	13353175	AT1TE43665	0	-
Chr1	13353935	13355092	AT1TE43670	0	-
Chr1	13355092	13355234	AT1TE43675	0	+
Chr1	13525013	13527348	AT1TE44265	0	-
Chr1	13527625	13527831	AT1TE44270	0	-
Chr1	13544554	13544699	AT1TE44330	0	-
Chr1	13545794	13545846	AT1TE44335	0	-
Chr1	13834264	13835790	AT1TE45365	0	-
Chr1	13837842	13838008	AT1TE45370	0	-
Chr1	14011339	14014304	AT1TE46030	0	-
Chr1	14021369	14024147	AT1TE46065	0	+
Chr1	14024147	14024216	AT1TE46070	0	+
Chr1	15890199	15890457	AT1TE52310	0	+
Chr1	15890484	15890603	AT1TE52315	0	+
Chr1	15890691	15890925	AT1TE52320	0	+
Chr1	15925675	15925987	AT1TE52490	0	-
Chr1	16130503	16130986	AT1TE53115	0	-
Chr1	16292255	16294190	AT1TE53650	0	+
Chr1	16294194	16294480	AT1TE53655	0	-
Chr1	16488880	16491356	AT1TE54400	0	-
Chr1	16492933	16493332	AT1TE54405	0	+
Chr1	16658268	16658518	AT1TE54915	0	+
Chr1	16659528	16659685	AT1TE54920	0	+
Chr1	16659687	16664330	AT1TE54925	0	-
Chr1	16773497	16773744	AT1TE55425	0	+
Chr1	16774263	16774292	AT1TE55430	0	-
Chr1	16774292	16774469	AT1TE55435	0	+
Chr1	16774469	16774490	AT1TE55440	0	+
Chr1	16827473	16828789	AT1TE55675	0	-
Chr1	16828789	16829209	AT1TE55680	0	+
Chr1	16829454	16829679	AT1TE55685	0	+
Chr1	16853282	16853328	AT1TE55790	0	-
Chr1	16853328	16858040	AT1TE55795	0	-
Chr1	16863455	16865121	AT1TE55845	0	+
Chr1	16965618	16968377	AT1TE56170	0	-
Chr1	16968377	16968465	AT1TE56175	0	-
Chr1	16968465	16968523	AT1TE56180	0	+
Chr1	16969363	16969724	AT1TE56185	0	-
Chr1	17203925	17205637	AT1TE57025	0	+
Chr1	17209919	17210512	AT1TE57035	0	-
Chr1	17213315	17213456	AT1TE57040	0	+
Chr1	17247719	17252579	AT1TE57200	0	-
Chr1	17381433	17381809	AT1TE57565	0	-
Chr1	17384368	17384486	AT1TE57570	0	+
Chr1	17399523	17400835	AT1TE57620	0	+
Chr1	17412074	17413128	AT1TE57695	0	-
Chr1	17413146	17413305	AT1TE57700	0	+
Chr1	17413906	17414210	AT1TE57705	0	+
Chr1	17439704	17439899	AT1TE57795	0	-
Chr1	17443658	17446790	AT1TE57805	0	+
Chr1	17502231	17502943	AT1TE58000	0	+
Chr1	17502943	17503720	AT1TE58005	0	-
Chr1	17520594	17525126	AT1TE58075	0	+
Chr1	17525126	17525254	AT1TE58080	0	+
Chr1	17571313	17571922	AT1TE58325	0	-
Chr1	17606978	17607200	AT1TE58440	0	-
Chr1	17607200	17607973	AT1TE58445	0	+
Chr1	17607973	17608021	AT1TE58450	0	-
Chr1	17608021	17608779	AT1TE58455	0	-
Chr1	17689626	17690659	AT1TE58740	0	+
Chr1	17690659	17690741	AT1TE58745	0	+
Chr1	17690747	17691210	AT1TE58750	0	-
Chr1	17713519	17714780	AT1TE58825	0	+
Chr1	17715277	17715450	AT1TE58830	0	-
Chr1	17842302	17844027	AT1TE59235	0	+
Chr1	18053194	18054218	AT1TE59860	0	-
Chr1	18054218	18054241	AT1TE59865	0	-
Chr1	18054241	18054285	AT1TE59870	0	-
Chr1	18055830	18056097	AT1TE59875	0	-
Chr1	18082990	18083226	AT1TE59950	0	-
Chr1	18083498	18083785	AT1TE59955	0	-
Chr1	18083789	18084144	AT1TE59960	0	-
Chr1	18084144	18084168	AT1TE59965	0	-
Chr1	18084342	18084441	AT1TE59970	0	+
Chr1	18164775	18164944	AT1TE60195	0	+
Chr1	18165826	18165915	AT1TE60200	0	+
Chr1	18242051	18242090	AT1TE60435	0	+
Chr1	18242090	18242163	AT1TE60440	0	+
Chr1	18242163	18243561	AT1TE60445	0	-
Chr1	18456782	18457134	AT1TE61170	0	-
Chr1	18457137	18457358	AT1TE61175	0	-
Chr1	18457967	18458190	AT1TE61180	0	+
Chr1	18598975	18599359	AT1TE61630	0	+
Chr1	18599359	18599462	AT1TE61635	0	+
Chr1	18599462	18600585	AT1TE61640	0	-
Chr1	18642458	18643058	AT1TE61790	0	-
Chr1	18643653	18644174	AT1TE61795	0	-
Chr1	18647730	18648596	AT1TE61805	0	-
Chr1	18828526	18833280	AT1TE62440	0	+
Chr1	18924996	18925035	AT1TE62690	0	-
Chr1	18955652	18955762	AT1TE62790	0	-
Chr1	18994616	18995469	AT1TE62915	0	-
Chr1	18995664	18995700	AT1TE62920	0	-
Chr1	18995700	18996099	AT1TE62925	0	+
Chr1	19353478	19354354	AT1TE64110	0	-
Chr1	19379844	19379933	AT1TE64170	0	-
Chr1	19380969	19380994	AT1TE64175	0	-
Chr1	19380994	19381516	AT1TE64180	0	+
Chr1	19464946	19465090	AT1TE64435	0	-
Chr1	19465090	19465122	AT1TE64440	0	-
Chr1	19465122	19467623	AT1TE64445	0	-
Chr1	19593687	19593888	AT1TE64810	0	-
Chr1	19593888	19593931	AT1TE64815	0	+
Chr1	19593931	19594786	AT1TE64820	0	-
Chr1	19595437	19597361	AT1TE64825	0	-
Chr1	19731726	19731887	AT1TE65220	0	+
Chr1	19731889	19732662	AT1TE65225	0	+
Chr1	19741471	19742139	AT1TE65250	0	-
Chr1	19808274	19809706	AT1TE65500	0	+
Chr1	19961743	19962050	AT1TE65980	0	-
Chr1	20085178	20090143	AT1TE66380	0	+
Chr1	20090143	20090227	AT1TE66385	0	+
Chr1	20090227	20090251	AT1TE66390	0	+
Chr1	20157000	20157039	AT1TE66580	0	-
Chr1	20157039	20158155	AT1TE66585	0	+
Chr1	20297455	20297895	AT1TE67070	0	+
Chr1	20699110	20699248	AT1TE68360	0	+
Chr1	20699803	20700043	AT1TE68365	0	+
Chr1	21144655	21144913	AT1TE69900	0	-
Chr1	21228850	21229015	AT1TE70150	0	-
Chr1	21244323	21249205	AT1TE70190	0	-
Chr1	21249205	21249261	AT1TE70195	0	-
Chr1	21249286	21249650	AT1TE70200	0	-
Chr1	21250039	21250188	AT1TE70205	0	+
Chr1	21369629	21370488	AT1TE70545	0	+
Chr1	21391810	21392244	AT1TE70625	0	-
Chr1	21392850	21392997	AT1TE70630	0	+
Chr1	21471748	21471898	AT1TE70860	0	+
Chr1	21472095	21472272	AT1TE70865	0	+
Chr1	21523738	21523953	AT1TE71030	0	-
Chr1	21523953	21524156	AT1TE71035	0	+
Chr1	21524156	21524517	AT1TE71040	0	-
Chr1	21524994	21526977	AT1TE71045	0	-
Chr1	21744008	21744194	AT1TE71750	0	-
Chr1	21744194	21745093	AT1TE71755	0	-
Chr1	21765452	21765598	AT1TE71840	0	+
Chr1	21918225	21918285	AT1TE72320	0	-
Chr1	21918285	21918429	AT1TE72325	0	+
Chr1	21918429	21918995	AT1TE72330	0	+
Chr1	22100643	22105329	AT1TE72970	0	-
Chr1	22172186	22172784	AT1TE73220	0	+
Chr1	22226782	22226866	AT1TE73405	0	-
Chr1	22321864	22322368	AT1TE73690	0	+
Chr1	22417389	22418756	AT1TE73995	0	+
Chr1	22626039	22627023	AT1TE74615	0	-
Chr1	22818099	22818880	AT1TE75215	0	+
Chr1	22872210	22873790	AT1TE75405	0	+
Chr1	23118212	23118239	AT1TE76210	0	+
Chr1	23118239	23123214	AT1TE76215	0	+
Chr1	23238084	23238484	AT1TE76610	0	+
Chr1	23238882	23239934	AT1TE76615	0	+
Chr1	23240231	23242673	AT1TE76620	0	-
Chr1	23566324	23566585	AT1TE77600	0	-
Chr1	23754445	23755437	AT1TE78195	0	+
Chr1	24126179	24127536	AT1TE79345	0	-
Chr1	24127536	24127588	AT1TE79350	0	+
Chr1	24317403	24317613	AT1TE79940	0	+
Chr1	24337781	24338144	AT1TE79995	0	-
Chr1	24553445	24553577	AT1TE80650	0	+
Chr1	24553577	24554047	AT1TE80655	0	-
Chr1	24703907	24704181	AT1TE81140	0	+
Chr1	24704181	24704959	AT1TE81145	0	+
Chr1	24704986	24706028	AT1TE81150	0	+
Chr1	24776633	24776698	AT1TE81370	0	-
Chr1	24837367	24838286	AT1TE81580	0	+
Chr1	24907484	24907566	AT1TE81825	0	-
Chr1	25056917	25057282	AT1TE82280	0	+
Chr1	25159042	25163500	AT1TE82600	0	+
Chr1	25190718	25191177	AT1TE82675	0	-
Chr1	25331530	25332083	AT1TE83130	0	+
Chr1	25428559	25429180	AT1TE83435	0	+
Chr1	25448291	25448415	AT1TE83495	0	+
Chr1	25594250	25594966	AT1TE83945	0	+
Chr1	25594966	25595349	AT1TE83950	0	+
Chr1	25674405	25674737	AT1TE84180	0	+
Chr1	26358798	26360000	AT1TE86330	0	+
Chr1	26360000	26360022	AT1TE86335	0	-
Chr1	26360022	26360094	AT1TE86340	0	-
Chr1	26366602	26371673	AT1TE86360	0	+
Chr1	26371673	26371717	AT1TE86365	0	+
Chr1	26994133	26994627	AT1TE88320	0	-
Chr1	26994629	26994857	AT1TE88325	0	+
Chr1	27035223	27036301	AT1TE88450	0	-
Chr1	27037854	27038514	AT1TE88455	0	-
Chr1	27440620	27440798	AT1TE89780	0	+
Chr1	27972686	27972767	AT1TE91520	0	-
Chr1	28398200	28399052	AT1TE92905	0	-
Chr1	28842888	28842979	AT1TE94340	0	-
Chr1	28863665	28863785	AT1TE94400	0	+
Chr1	28863785	28865139	AT1TE94405	0	-
Chr1	29782343	29782593	AT1TE97410	0	-
Chr1	29983276	29984079	AT1TE98060	0	+
Chr1	29984079	29984291	AT1TE98065	0	-
Chr1	29984291	29984380	AT1TE98070	0	-
Chr1	29984484	29984711	AT1TE98075	0	-
Chr2	138751	139009	AT2TE00480	0	-
Chr2	421013	421540	AT2TE01760	0	+
Chr2	735110	735190	AT2TE03200	0	+
Chr2	741781	742363	AT2TE03240	0	-
Chr2	743419	743962	AT2TE03245	0	+
Chr2	753051	753260	AT2TE03285	0	-
Chr2	1190723	1191098	AT2TE05380	0	-
Chr2	1498931	1499393	AT2TE06930	0	+
Chr2	1499393	1499926	AT2TE06935	0	+
Chr2	1597567	1598651	AT2TE07360	0	-
Chr2	1598651	1598732	AT2TE07365	0	-
Chr2	1598732	1598968	AT2TE07370	0	-
Chr2	1599573	1599599	AT2TE07375	0	-
Chr2	1599599	1600791	AT2TE07380	0	-
Chr2	1634936	1637481	AT2TE07550	0	-
Chr2	1638250	1639794	AT2TE07555	0	+
Chr2	1665232	1668533	AT2TE07725	0	+
Chr2	1668882	1668990	AT2TE07730	0	-
Chr2	1781377	1781501	AT2TE08220	0	-
Chr2	1781545	1782173	AT2TE08225	0	+
Chr2	1824601	1824682	AT2TE08355	0	+
Chr2	1824682	1827270	AT2TE08360	0	-
Chr2	1902751	1903923	AT2TE08765	0	+
Chr2	1903923	1903952	AT2TE08770	0	+
Chr2	1903952	1904010	AT2TE08775	0	+
Chr2	1968286	1968450	AT2TE09085	0	-
Chr2	1989189	1989871	AT2TE09180	0	+
Chr2	1990380	1990559	AT2TE09185	0	+
Chr2	1990559	1991386	AT2TE09190	0	+
Chr2	1992558	1992812	AT2TE09195	0	-
Chr2	2017685	2018551	AT2TE09255	0	+
Chr2	2019322	2019494	AT2TE09260	0	+
Chr2	2019688	2019784	AT2TE09265	0	-
Chr2	2019784	2020922	AT2TE09270	0	-
Chr2	2259598	2259985	AT2TE10405	0	-
Chr2	2260685	2261026	AT2TE10410	0	-
Chr2	2273548	2274110	AT2TE10490	0	+
Chr2	2274202	2280054	AT2TE10495	0	+
Chr2	2325354	2325529	AT2TE10730	0	+
Chr2	2325529	2325751	AT2TE10735	0	+
Chr2	2325751	2325794	AT2TE10740	0	+
Chr2	2636199	2637023	AT2TE11810	0	+
Chr2	2638831	2642609	AT2TE11815	0	+
Chr2	2664599	2665423	AT2TE11895	0	+
Chr2	2666854	2667953	AT2TE11900	0	+
Chr2	2688362	2689571	AT2TE11935	0	-
Chr2	2689573	2689634	AT2TE11940	0	+
Chr2	2690643	2690751	AT2TE11945	0	+
Chr2	2730706	2731078	AT2TE12075	0	-
Chr2	2731866	2731973	AT2TE12080	0	+
Chr2	2732193	2732466	AT2TE12085	0	-
Chr2	2732763	2732864	AT2TE12090	0	-
Chr2	2732864	2733343	AT2TE12095	0	-
Chr2	2734487	2735506	AT2TE12100	0	-
Chr2	2893673	2893826	AT2TE12625	0	-
Chr2	3984907	3985066	AT2TE16920	0	-
Chr2	3985409	3985993	AT2TE16925	0	-
Chr2	3986484	3997839	AT2TE16930	0	-
Chr2	4142777	4143311	AT2TE17505	0	-
Chr2	4143439	4143644	AT2TE17510	0	-
Chr2	4144382	4144490	AT2TE17515	0	-
Chr2	4144490	4145069	AT2TE17520	0	+
Chr2	4296358	4300305	AT2TE18035	0	+
Chr2	4301301	4301567	AT2TE18040	0	-
Chr2	4471730	4472510	AT2TE18735	0	+
Chr2	4472510	4472568	AT2TE18740	0	+
Chr2	4472568	4473672	AT2TE18745	0	-
Chr2	4473672	4473966	AT2TE18750	0	-
Chr2	4473966	4474210	AT2TE18755	0	+
Chr2	4474210	4476280	AT2TE18760	0	+
Chr2	4505918	4506990	AT2TE18865	0	+
Chr2	4507048	4507592	AT2TE18870	0	+
Chr2	4508416	4509774	AT2TE18875	0	+
Chr2	5018094	5018193	AT2TE20610	0	+
Chr2	5018616	5018703	AT2TE20615	0	-
Chr2	5020088	5020876	AT2TE20620	0	-
Chr2	5055965	5056448	AT2TE20790	0	+
Chr2	5056448	5056725	AT2TE20795	0	+
Chr2	5056732	5056788	AT2TE20800	0	-
Chr2	5056788	5056994	AT2TE20805	0	-
Chr2	5057719	5058757	AT2TE20810	0	-
Chr2	5189483	5189797	AT2TE21290	0	-
Chr2	5190751	5201882	AT2TE21295	0	-
Chr2	5522538	5522563	AT2TE22325	0	+
Chr2	5522563	5523649	AT2TE22330	0	+
Chr2	5523653	5527606	AT2TE22335	0	-
Chr2	5635872	5636319	AT2TE22740	0	-
Chr2	5636319	5636336	AT2TE22745	0	-
Chr2	5772998	5773237	AT2TE23470	0	+
Chr2	5830765	5831173	AT2TE23770	0	-
Chr2	5831173	5831204	AT2TE23775	0	-
Chr2	5846255	5851427	AT2TE23845	0	-
Chr2	5852514	5852671	AT2TE23850	0	+
Chr2	5852698	5857428	AT2TE23855	0	+
Chr2	5870293	5872143	AT2TE23905	0	-
Chr2	5872143	5872200	AT2TE23910	0	-
Chr2	5872200	5872220	AT2TE23915	0	-
Chr2	5872220	5872341	AT2TE23920	0	-
Chr2	5872977	5873175	AT2TE23925	0	+
Chr2	5873175	5874555	AT2TE23930	0	+
Chr2	5876620	5882829	AT2TE23940	0	-
Chr2	5919995	5920822	AT2TE24120	0	+
Chr2	5948852	5948872	AT2TE24260	0	-
Chr2	5948872	5949792	AT2TE24265	0	+
Chr2	6034856	6034963	AT2TE24540	0	-
Chr2	6058951	6059218	AT2TE24670	0	+
Chr2	6059218	6059565	AT2TE24675	0	-
Chr2	6059587	6060797	AT2TE24680	0	-
Chr2	6099334	6099361	AT2TE24815	0	+
Chr2	6099361	6101521	AT2TE24820	0	+
Chr2	6214709	6214915	AT2TE25290	0	+
Chr2	6215134	6215240	AT2TE25295	0	-
Chr2	6215790	6216279	AT2TE25300	0	-
Chr2	6216279	6216325	AT2TE25305	0	+
Chr2	6286122	6287164	AT2TE25620	0	+
Chr2	6287164	6287573	AT2TE25625	0	+
Chr2	6288181	6288854	AT2TE25630	0	-
Chr2	6288854	6289111	AT2TE25635	0	-
Chr2	6289111	6289134	AT2TE25640	0	+
Chr2	6390516	6390670	AT2TE26070	0	-
Chr2	6405690	6405977	AT2TE26130	0	+
Chr2	6482551	6482610	AT2TE26495	0	+
Chr2	6483615	6483642	AT2TE26500	0	+
Chr2	6483642	6483963	AT2TE26505	0	+
Chr2	6700892	6701660	AT2TE27390	0	+
Chr2	6705854	6705919	AT2TE27395	0	+
Chr2	6707023	6707122	AT2TE27400	0	+
Chr2	6707122	6707647	AT2TE27405	0	+
Chr2	6707647	6708077	AT2TE27410	0	+
Chr2	6769029	6772387	AT2TE27645	0	-
Chr2	6837288	6843328	AT2TE27870	0	+
Chr2	6852304	6852467	AT2TE27900	0	-
Chr2	6852467	6855257	AT2TE27905	0	-
Chr2	6873032	6873325	AT2TE27990	0	-
Chr2	6873325	6873435	AT2TE27995	0	-
Chr2	6909754	6914586	AT2TE28160	0	-
Chr2	6953994	6958817	AT2TE28325	0	+
Chr2	6958817	6958934	AT2TE28330	0	+
Chr2	7032511	7032744	AT2TE28620	0	-
Chr2	7033052	7033315	AT2TE28625	0	-
Chr2	7034192	7034291	AT2TE28630	0	+
Chr2	7066728	7068296	AT2TE28755	0	+
Chr2	7113238	7120081	AT2TE28955	0	+
Chr2	7236922	7237513	AT2TE29460	0	-
Chr2	7237513	7237749	AT2TE29465	0	-
Chr2	7448761	7454292	AT2TE30555	0	-
Chr2	7454292	7454336	AT2TE30560	0	-
Chr2	7454452	7454818	AT2TE30565	0	+
Chr2	7454818	7454891	AT2TE30570	0	-
Chr2	7454891	7456634	AT2TE30575	0	+
Chr2	7598596	7602614	AT2TE31290	0	-
Chr2	7677285	7677316	AT2TE31640	0	+
Chr2	7677316	7678121	AT2TE31645	0	+
Chr2	7678121	7678678	AT2TE31650	0	+
Chr2	7678678	7678723	AT2TE31655	0	+
Chr2	7690993	7691566	AT2TE31710	0	+
Chr2	7691566	7692285	AT2TE31715	0	-
Chr2	7692285	7692353	AT2TE31720	0	+
Chr2	7701628	7701715	AT2TE31760	0	-
Chr2	7701715	7701977	AT2TE31765	0	-
Chr2	7861063	7861124	AT2TE32530	0	-
Chr2	7861124	7861659	AT2TE32535	0	+
Chr2	7861659	7862174	AT2TE32540	0	-
Chr2	8042417	8042581	AT2TE33385	0	+
Chr2	8042581	8043206	AT2TE33390	0	+
Chr2	8074993	8075092	AT2TE33525	0	+
Chr2	8075380	8075681	AT2TE33530	0	-
Chr2	8075928	8075978	AT2TE33535	0	-
Chr2	8075978	8076081	AT2TE33540	0	-
Chr2	8150902	8156220	AT2TE33890	0	+
Chr2	8156788	8157622	AT2TE33895	0	+
Chr2	8172335	8172739	AT2TE33965	0	-
Chr2	8172739	8173699	AT2TE33970	0	+
Chr2	8217991	8218161	AT2TE34180	0	-
Chr2	8218675	8218915	AT2TE34185	0	+
Chr2	8218915	8219899	AT2TE34190	0	+
Chr2	8227939	8228130	AT2TE34230	0	-
Chr2	8234669	8235075	AT2TE34265	0	+
Chr2	8236022	8236256	AT2TE34270	0	+
Chr2	8518166	8518896	AT2TE35635	0	-
Chr2	8561843	8567009	AT2TE35840	0	-
Chr2	8700908	8700983	AT2TE36470	0	-
Chr2	8783427	8783769	AT2TE36880	0	+
Chr2	16022138	16023402	AT2TE71730	0	-
Chr2	16023402	16023576	AT2TE71735	0	+
Chr2	16023576	16023966	AT2TE71740	0	-
Chr2	16023966	16024532	AT2TE71745	0	-
Chr2	16369967	16370355	AT2TE73450	0	+
Chr2	16370510	16370728	AT2TE73455	0	-
Chr2	16370728	16371447	AT2TE73460	0	+
Chr2	16371447	16371625	AT2TE73465	0	+
Chr2	16625760	16626817	AT2TE74725	0	+
Chr2	16797543	16797664	AT2TE75565	0	-
Chr2	16797664	16797695	AT2TE75570	0	+
Chr2	16972601	16972709	AT2TE76410	0	+
Chr2	16972709	16972742	AT2TE76415	0	+
Chr2	16972742	16973832	AT2TE76420	0	+
Chr2	17092868	17093069	AT2TE77005	0	+
Chr2	17207626	17207957	AT2TE77560	0	+
Chr2	17207957	17208609	AT2TE77565	0	-
Chr2	18528229	18528606	AT2TE84090	0	+
Chr2	18528985	18529610	AT2TE84095	0	+
Chr2	18652625	18655464	AT2TE84695	0	-
Chr2	18655464	18655499	AT2TE84700	0	-
Chr2	18703674	18703729	AT2TE84940	0	+
Chr2	19322434	19322500	AT2TE88030	0	-
Chr2	19322500	19323957	AT2TE88035	0	+
Chr2	19326593	19327314	AT2TE88045	0	-
Chr3	81640	81852	AT3TE00350	0	+
Chr3	422485	422656	AT3TE01800	0	-
Chr3	422656	423210	AT3TE01805	0	-
Chr3	759247	760313	AT3TE03210	0	-
Chr3	845414	845511	AT3TE03575	0	+
Chr3	1410120	1410588	AT3TE05950	0	+
Chr3	1849191	1849337	AT3TE07760	0	+
Chr3	1912191	1912224	AT3TE08030	0	+
Chr3	1963667	1963727	AT3TE08265	0	+
Chr3	2808421	2818893	AT3TE11850	0	+
Chr3	3664652	3665709	AT3TE15400	0	+
Chr3	3807366	3812643	AT3TE16035	0	-
Chr3	3812753	3813101	AT3TE16040	0	+
Chr3	4263026	4263233	AT3TE17970	0	-
Chr3	4494398	4494521	AT3TE18940	0	+
Chr3	4494521	4494813	AT3TE18945	0	+
Chr3	4494813	4495020	AT3TE18950	0	-
Chr3	4752110	4753096	AT3TE20050	0	+
Chr3	4931067	4931839	AT3TE20780	0	-
Chr3	4931839	4931907	AT3TE20790	0	-
Chr3	4932433	4932460	AT3TE20795	0	-
Chr3	5151995	5153533	AT3TE21700	0	-
Chr3	5378807	5380229	AT3TE22595	0	-
Chr3	5380231	5380294	AT3TE22600	0	-
Chr3	5392740	5393070	AT3TE22650	0	+
Chr3	5590601	5590740	AT3TE23480	0	-
Chr3	5590740	5591417	AT3TE23485	0	-
Chr3	5591635	5591780	AT3TE23490	0	+
Chr3	5981916	5983138	AT3TE25135	0	+
Chr3	6728045	6728212	AT3TE28250	0	-
Chr3	6728212	6729552	AT3TE28255	0	-
Chr3	6730709	6731245	AT3TE28260	0	-
Chr3	7252851	7252981	AT3TE30470	0	+
Chr3	7263371	7263652	AT3TE30510	0	+
Chr3	7850390	7851163	AT3TE32940	0	-
Chr3	7851659	7851837	AT3TE32945	0	-
Chr3	7860750	7860928	AT3TE32975	0	-
Chr3	7895254	7895509	AT3TE33110	0	-
Chr3	7895509	7896042	AT3TE33115	0	+
Chr3	7978693	7979925	AT3TE33450	0	+
Chr3	7979925	7980036	AT3TE33455	0	-
Chr3	7980036	7980706	AT3TE33460	0	-
Chr3	7980706	7980843	AT3TE33465	0	+
Chr3	7980843	7981053	AT3TE33470	0	+
Chr3	7981053	7982069	AT3TE33475	0	+
Chr3	8330321	8330497	AT3TE34920	0	+
Chr3	8330497	8330970	AT3TE34935	0	-
Chr3	8332089	8332378	AT3TE34940	0	+
Chr3	8406540	8407526	AT3TE35250	0	+
Chr3	8496048	8496526	AT3TE35630	0	+
Chr3	8614697	8614947	AT3TE36110	0	+
Chr3	8614947	8615108	AT3TE36115	0	-
Chr3	8842970	8857757	AT3TE37060	0	+
Chr3	8857757	8858230	AT3TE37065	0	+
Chr3	9011212	9017190	AT3TE37690	0	-
Chr3	9387866	9393251	AT3TE39220	0	+
Chr3	9393251	9393281	AT3TE39225	0	+
Chr3	9394251	9394480	AT3TE39230	0	-
Chr3	9394480	9394588	AT3TE39235	0	-
Chr3	9394588	9395576	AT3TE39240	0	+
Chr3	9471172	9471246	AT3TE39535	0	-
Chr3	9471262	9471427	AT3TE39540	0	+
Chr3	9471427	9472162	AT3TE39545	0	-
Chr3	9474661	9474933	AT3TE39555	0	+
Chr3	9692213	9697529	AT3TE40420	0	-
Chr3	9739655	9740357	AT3TE40545	0	+
Chr3	9740641	9741415	AT3TE40550	0	+
Chr3	9781441	9781625	AT3TE40720	0	-
Chr3	9783356	9783727	AT3TE40725	0	-
Chr3	9784724	9784928	AT3TE40730	0	-
Chr3	9886196	9886245	AT3TE41150	0	-
Chr3	9886245	9887442	AT3TE41155	0	-
Chr3	9977271	9977336	AT3TE41510	0	+
Chr3	9977354	9977444	AT3TE41515	0	-
Chr3	10031177	10031337	AT3TE41750	0	+
Chr3	10031353	10031934	AT3TE41755	0	-
Chr3	10031934	10031978	AT3TE41760	0	-
Chr3	10031990	10032152	AT3TE41765	0	+
Chr3	10093186	10093748	AT3TE42010	0	-
Chr3	10104338	10104486	AT3TE42060	0	+
Chr3	10104896	10105360	AT3TE42065	0	+
Chr3	10106099	10111467	AT3TE42075	0	+
Chr3	10112016	10112175	AT3TE42080	0	-
Chr3	10112537	10112562	AT3TE42085	0	-
Chr3	10112562	10113280	AT3TE42090	0	+
Chr3	10339137	10339605	AT3TE42955	0	-
Chr3	10339748	10343090	AT3TE42960	0	+
Chr3	10420569	10421416	AT3TE43275	0	+
Chr3	10421711	10421947	AT3TE43280	0	+
Chr3	10422099	10422772	AT3TE43285	0	+
Chr3	10432539	10433078	AT3TE43325	0	-
Chr3	10433078	10433624	AT3TE43320	0	-
Chr3	10433624	10433741	AT3TE43330	0	+
Chr3	10433741	10433774	AT3TE43335	0	+
Chr3	10433774	10433797	AT3TE43340	0	-
Chr3	10553401	10553842	AT3TE43850	0	+
Chr3	10553842	10553873	AT3TE43855	0	+
Chr3	10553873	10553908	AT3TE43860	0	+
Chr3	10554026	10554171	AT3TE43865	0	+
Chr3	10554171	10554355	AT3TE43870	0	-
Chr3	10554355	10555961	AT3TE43875	0	+
Chr3	10571527	10571673	AT3TE43960	0	+
Chr3	10571673	10572168	AT3TE43965	0	+
Chr3	10572168	10572272	AT3TE43970	0	+
Chr3	10572272	10572424	AT3TE43975	0	+
Chr3	10572424	10572563	AT3TE43980	0	-
Chr3	10572563	10574171	AT3TE43985	0	+
Chr3	10588319	10588433	AT3TE44020	0	+
Chr3	10588586	10588761	AT3TE44025	0	+
Chr3	10588761	10588807	AT3TE44030	0	+
Chr3	10638732	10639949	AT3TE44220	0	-
Chr3	10639949	10640140	AT3TE44225	0	+
Chr3	10663110	10663341	AT3TE44310	0	-
Chr3	10663778	10663835	AT3TE44315	0	+
Chr3	10683728	10683751	AT3TE44385	0	+
Chr3	10916022	10917167	AT3TE45380	0	+
Chr3	10917703	10920109	AT3TE45385	0	-
Chr3	10941718	10942433	AT3TE45500	0	-
Chr3	10942433	10942461	AT3TE45505	0	-
Chr3	10943819	10943854	AT3TE45510	0	-
Chr3	10943854	10946188	AT3TE45515	0	-
Chr3	11053115	11053217	AT3TE45960	0	+
Chr3	11053634	11054122	AT3TE45965	0	+
Chr3	11054128	11054934	AT3TE45970	0	-
Chr3	11054934	11055425	AT3TE45975	0	+
Chr3	11062356	11062842	AT3TE45980	0	-
Chr3	11062842	11062905	AT3TE45985	0	+
Chr3	11071369	11071420	AT3TE46010	0	+
Chr3	11071420	11072816	AT3TE46015	0	+
Chr3	11091893	11092388	AT3TE46140	0	+
Chr3	11092444	11092887	AT3TE46145	0	-
Chr3	11093216	11093559	AT3TE46150	0	-
Chr3	11093559	11094554	AT3TE46155	0	+
Chr3	11116001	11120737	AT3TE46245	0	-
Chr3	11121844	11122091	AT3TE46250	0	-
Chr3	11241140	11241384	AT3TE46830	0	-
Chr3	11243290	11243482	AT3TE46835	0	-
Chr3	11366606	11367365	AT3TE47345	0	+
Chr3	11367365	11367684	AT3TE47350	0	-
Chr3	11367684	11367721	AT3TE47355	0	-
Chr3	11453217	11453306	AT3TE47740	0	+
Chr3	11455173	11455499	AT3TE47745	0	+
Chr3	11739406	11740037	AT3TE48875	0	+
Chr3	11740085	11740380	AT3TE48880	0	+
Chr3	11793465	11793549	AT3TE49085	0	-
Chr3	11793558	11798454	AT3TE49090	0	+
Chr3	11834425	11834703	AT3TE49245	0	+
Chr3	11835393	11835533	AT3TE49250	0	-
Chr3	11886138	11886851	AT3TE49480	0	+
Chr3	11886851	11887067	AT3TE49485	0	+
Chr3	11962116	11962206	AT3TE49800	0	-
Chr3	11962544	11962721	AT3TE49805	0	-
Chr3	11962844	11962867	AT3TE49810	0	-
Chr3	11962867	11963372	AT3TE49815	0	-
Chr3	11963372	11964161	AT3TE49820	0	+
Chr3	11966291	11968819	AT3TE49835	0	+
Chr3	12232749	12233684	AT3TE50680	0	+
Chr3	12299030	12299414	AT3TE50925	0	+
Chr3	12347661	12348316	AT3TE51140	0	+
Chr3	12348316	12348428	AT3TE51145	0	+
Chr3	12348428	12348597	AT3TE51150	0	+
Chr3	12350350	12350968	AT3TE51155	0	-
Chr3	12358872	12359454	AT3TE51200	0	-
Chr3	12473046	12473510	AT3TE51490	0	-
Chr3	12473540	12474001	AT3TE51495	0	+
Chr3	12669317	12669990	AT3TE52120	0	+
Chr3	13035531	13035620	AT3TE53370	0	+
Chr3	13035620	13036386	AT3TE53375	0	+
Chr3	13036386	13036972	AT3TE53380	0	-
Chr3	13331648	13332638	AT3TE54490	0	-
Chr3	13333205	13333283	AT3TE54495	0	-
Chr3	13333283	13343593	AT3TE54500	0	-
Chr3	13520489	13524136	AT3TE55035	0	-
Chr3	13524136	13524650	AT3TE55040	0	+
Chr3	13525511	13525531	AT3TE55045	0	+
Chr3	13525531	13525655	AT3TE55050	0	+
Chr3	13525655	13526203	AT3TE55055	0	+
Chr3	13530053	13531351	AT3TE55075	0	+
Chr3	13531351	13531429	AT3TE55080	0	+
Chr3	13532757	13532819	AT3TE55085	0	-
Chr3	13543976	13544041	AT3TE55135	0	+
Chr3	13544041	13545526	AT3TE55140	0	+
Chr3	14095730	14095957	AT3TE57770	0	+
Chr3	14095972	14096114	AT3TE57775	0	-
Chr3	14240634	14241210	AT3TE58565	0	+
Chr3	14241210	14241917	AT3TE58560	0	+
Chr3	14403946	14404848	AT3TE59085	0	-
Chr3	14405984	14406013	AT3TE59090	0	+
Chr3	14406013	14406439	AT3TE59095	0	+
Chr3	14563398	14563487	AT3TE59650	0	-
Chr3	14563614	14563701	AT3TE59655	0	+
Chr3	14563701	14574067	AT3TE59660	0	+
Chr3	14614841	14614985	AT3TE59840	0	-
Chr3	14615074	14615137	AT3TE59845	0	+
Chr3	14615137	14615815	AT3TE59850	0	+
Chr3	14616101	14623209	AT3TE59855	0	+
Chr3	14623209	14623280	AT3TE59860	0	+
Chr3	14623814	14630190	AT3TE59865	0	+
Chr3	14762172	14762279	AT3TE60370	0	-
Chr3	14811706	14811750	AT3TE60490	0	+
Chr3	14811750	14812627	AT3TE60495	0	-
Chr3	14812627	14812741	AT3TE60500	0	+
Chr3	14812924	14813275	AT3TE60505	0	+
Chr3	14813275	14816680	AT3TE60510	0	+
Chr3	14830401	14836116	AT3TE60560	0	-
Chr3	14836116	14836215	AT3TE60565	0	-
Chr3	14836215	14836236	AT3TE60570	0	-
Chr3	14836236	14837372	AT3TE60575	0	-
Chr3	15045435	15048140	AT3TE61290	0	+
Chr3	15048291	15049170	AT3TE61315	0	+
Chr3	15049170	15049212	AT3TE61320	0	-
Chr3	15049212	15050746	AT3TE61325	0	+
Chr3	15186813	15187042	AT3TE61710	0	-
Chr3	15187042	15187394	AT3TE61715	0	-
Chr3	15187416	15187444	AT3TE61720	0	+
Chr3	15187444	15188981	AT3TE61725	0	+
Chr3	15269866	15269925	AT3TE62060	0	+
Chr3	15270235	15270506	AT3TE62065	0	-
Chr3	15270506	15270544	AT3TE62070	0	-
Chr3	15270892	15270934	AT3TE62075	0	-
Chr3	15270934	15271719	AT3TE62080	0	+
Chr3	15271725	15277050	AT3TE62085	0	-
Chr3	15326826	15331453	AT3TE62260	0	+
Chr3	15366939	15367297	AT3TE62400	0	+
Chr3	15437401	15438154	AT3TE62635	0	+
Chr3	15438154	15438206	AT3TE62640	0	-
Chr3	15439001	15439059	AT3TE62645	0	-
Chr3	15439063	15440069	AT3TE62650	0	+
Chr3	15593941	15597596	AT3TE63050	0	+
Chr3	15598178	15600798	AT3TE63065	0	+
Chr3	15614132	15614939	AT3TE63130	0	-
Chr3	15614939	15615087	AT3TE63135	0	-
Chr3	15615087	15615182	AT3TE63140	0	-
Chr3	15779477	15780631	AT3TE63805	0	+
Chr3	15780631	15780831	AT3TE63810	0	+
Chr3	15885504	15886248	AT3TE64270	0	+
Chr3	15886248	15886285	AT3TE64275	0	-
Chr3	15886285	15886540	AT3TE64280	0	+
Chr3	15886707	15887131	AT3TE64285	0	-
Chr3	15887131	15887191	AT3TE64290	0	-
Chr3	15998597	16000147	AT3TE64770	0	-
Chr3	16065216	16067069	AT3TE65015	0	-
Chr3	16192726	16192852	AT3TE65580	0	+
Chr3	16237898	16238327	AT3TE65775	0	-
Chr3	16238327	16238356	AT3TE65780	0	-
Chr3	16238356	16238631	AT3TE65785	0	-
Chr3	16239063	16239223	AT3TE65790	0	-
Chr3	16270415	16271600	AT3TE65875	0	+
Chr3	16293537	16294108	AT3TE66030	0	-
Chr3	16378682	16379155	AT3TE66340	0	-
Chr3	16437455	16438632	AT3TE66630	0	-
Chr3	16438636	16438668	AT3TE66635	0	-
Chr3	16439042	16439393	AT3TE66640	0	-
Chr3	16538288	16538438	AT3TE67035	0	-
Chr3	16585241	16585281	AT3TE67270	0	-
Chr3	16585281	16585321	AT3TE67275	0	-
Chr3	16585321	16586140	AT3TE67280	0	+
Chr3	16606252	16607219	AT3TE67330	0	-
Chr3	16635535	16635737	AT3TE67440	0	+
Chr3	16635836	16642309	AT3TE67445	0	+
Chr3	16809184	16814151	AT3TE68090	0	-
Chr3	16877663	16877703	AT3TE68360	0	-
Chr3	16877703	16877737	AT3TE68365	0	-
Chr3	16877737	16878508	AT3TE68370	0	-
Chr3	16878508	16878704	AT3TE68375	0	-
Chr3	16878704	16878815	AT3TE68380	0	+
Chr3	16879337	16880668	AT3TE68385	0	+
Chr3	16937264	16938903	AT3TE68660	0	-
Chr3	16938903	16939286	AT3TE68665	0	+
Chr3	16957464	16960912	AT3TE68730	0	-
Chr3	17000344	17000635	AT3TE68905	0	-
Chr3	17000726	17000890	AT3TE68910	0	-
Chr3	17147464	17147495	AT3TE69480	0	-
Chr3	17147495	17147537	AT3TE69485	0	-
Chr3	17147537	17148178	AT3TE69490	0	-
Chr3	17708170	17708596	AT3TE71740	0	-
Chr3	17741398	17741861	AT3TE71860	0	+
Chr3	17845649	17845955	AT3TE72290	0	-
Chr3	18040631	18040784	AT3TE73130	0	+
Chr3	18052272	18052673	AT3TE73180	0	-
Chr3	18146522	18147157	AT3TE73575	0	-
Chr3	18147157	18147621	AT3TE73580	0	+
Chr3	18241224	18242092	AT3TE74000	0	+
Chr3	18242092	18242117	AT3TE74005	0	-
Chr3	18242117	18242245	AT3TE74010	0	+
Chr3	18243329	18243451	AT3TE74015	0	-
Chr3	18719886	18720423	AT3TE75945	0	+
Chr3	18720477	18720578	AT3TE75950	0	+
Chr3	18790061	18790152	AT3TE76220	0	-
Chr3	18791151	18796089	AT3TE76225	0	+
Chr3	19178377	19178414	AT3TE77795	0	+
Chr3	19178414	19178762	AT3TE77800	0	-
Chr3	19178984	19179184	AT3TE77805	0	-
Chr3	19179260	19180408	AT3TE77810	0	-
Chr3	19436845	19436873	AT3TE78880	0	+
Chr3	19436873	19437446	AT3TE78885	0	+
Chr3	19437446	19437546	AT3TE78890	0	+
Chr3	19470576	19470737	AT3TE79030	0	+
Chr3	19482030	19482267	AT3TE79070	0	+
Chr3	19701001	19701072	AT3TE80000	0	-
Chr3	19765218	19766341	AT3TE80270	0	+
Chr3	20233466	20233538	AT3TE82235	0	+
Chr3	20233538	20234626	AT3TE82240	0	-
Chr3	20629316	20629826	AT3TE83890	0	+
Chr3	21322656	21323234	AT3TE86800	0	+
Chr3	21616625	21616768	AT3TE88020	0	+
Chr3	21616768	21616806	AT3TE88025	0	-
Chr3	21616806	21617554	AT3TE88030	0	-
Chr3	21617554	21617601	AT3TE88035	0	+
Chr3	22661542	22661643	AT3TE92350	0	-
Chr3	22661643	22661669	AT3TE92355	0	+
Chr3	22662351	22662578	AT3TE92360	0	+
Chr3	22747218	22747603	AT3TE92720	0	-
Chr3	22747603	22747867	AT3TE92725	0	-
Chr3	22748389	22748477	AT3TE92730	0	+
Chr3	22749192	22749776	AT3TE92735	0	+
Chr3	22790362	22790531	AT3TE92910	0	+
Chr3	23203576	23207484	AT3TE94580	0	-
Chr3	23207484	23207582	AT3TE94585	0	-
Chr4	53735	53929	AT4TE00235	0	-
Chr4	410105	410200	AT4TE02130	0	+
Chr4	411695	412084	AT4TE02135	0	-
Chr4	425196	425452	AT4TE02200	0	-
Chr4	582268	582438	AT4TE03040	0	-
Chr4	583497	583741	AT4TE03045	0	-
Chr4	632809	636931	AT4TE03295	0	+
Chr4	637281	637314	AT4TE03300	0	+
Chr4	637314	638757	AT4TE03305	0	-
Chr4	660809	661698	AT4TE03410	0	+
Chr4	661672	661840	AT4TE03415	0	-
Chr4	661840	662975	AT4TE03420	0	+
Chr4	791703	793045	AT4TE04080	0	-
Chr4	868690	869627	AT4TE04435	0	+
Chr4	869904	870075	AT4TE04440	0	+
Chr4	1016802	1021368	AT4TE05190	0	+
Chr4	1339275	1339694	AT4TE06830	0	+
Chr4	1461502	1462422	AT4TE07420	0	+
Chr4	1462422	1462468	AT4TE07435	0	+
Chr4	1462468	1463389	AT4TE07440	0	-
Chr4	1861625	1862192	AT4TE09140	0	-
Chr4	1862192	1862823	AT4TE09145	0	-
Chr4	1862823	1862847	AT4TE09150	0	+
Chr4	1862847	1864259	AT4TE09155	0	+
Chr4	1958752	1959101	AT4TE09410	0	-
Chr4	1960256	1961060	AT4TE09415	0	+
Chr4	1993914	1994100	AT4TE09505	0	-
Chr4	1994303	1994736	AT4TE09510	0	-
Chr4	1994736	1995273	AT4TE09515	0	-
Chr4	1995273	1995303	AT4TE09520	0	+
Chr4	2117113	2117280	AT4TE10030	0	-
Chr4	2117280	2117776	AT4TE10035	0	+
Chr4	2212250	2214904	AT4TE10345	0	+
Chr4	2214904	2214961	AT4TE10360	0	+
Chr4	2214961	2214994	AT4TE10365	0	+
Chr4	2216229	2216975	AT4TE10370	0	-
Chr4	2218640	2218840	AT4TE10375	0	-
Chr4	2258701	2259375	AT4TE10500	0	-
Chr4	2259375	2259404	AT4TE10505	0	+
Chr4	2261710	2261804	AT4TE10515	0	-
Chr4	2262151	2262188	AT4TE10520	0	-
Chr4	2412598	2412771	AT4TE11245	0	-
Chr4	2413521	2414666	AT4TE11250	0	-
Chr4	2443399	2445556	AT4TE11390	0	+
Chr4	2549583	2552876	AT4TE11940	0	-
Chr4	2552876	2553516	AT4TE11945	0	+
Chr4	2584751	2584900	AT4TE12105	0	-
Chr4	2585261	2586096	AT4TE12110	0	-
Chr4	2614760	2615092	AT4TE12230	0	+
Chr4	2615092	2615675	AT4TE12235	0	-
Chr4	2615675	2615711	AT4TE12240	0	-
Chr4	2615711	2615788	AT4TE12245	0	+
Chr4	2689844	2690153	AT4TE12570	0	-
Chr4	2690242	2690316	AT4TE12575	0	+
Chr4	2690338	2690684	AT4TE12580	0	+
Chr4	2733588	2734901	AT4TE12750	0	-
Chr4	2734918	2735014	AT4TE12755	0	+
Chr4	2735505	2735725	AT4TE12760	0	-
Chr4	2775023	2775151	AT4TE12980	0	+
Chr4	2775183	2775348	AT4TE12985	0	+
Chr4	2822644	2823453	AT4TE13250	0	+
Chr4	2908825	2909836	AT4TE13550	0	+
Chr4	2910712	2912663	AT4TE13555	0	-
Chr4	3131333	3132886	AT4TE14435	0	+
Chr4	3132899	3133731	AT4TE14440	0	+
Chr4	3370696	3371243	AT4TE15375	0	+
Chr4	3372306	3373026	AT4TE15380	0	-
Chr4	3373026	3373075	AT4TE15385	0	-
Chr4	4995142	4995269	AT4TE20855	0	-
Chr4	4995269	4996187	AT4TE20860	0	-
Chr4	4996187	4996443	AT4TE20865	0	+
Chr4	5141644	5142093	AT4TE21330	0	+
Chr4	5142500	5142898	AT4TE21335	0	-
Chr4	5143517	5144031	AT4TE21340	0	+
Chr4	5144108	5144778	AT4TE21345	0	+
Chr4	5206635	5210326	AT4TE21695	0	+
Chr4	5212220	5212251	AT4TE21705	0	-
Chr4	5212251	5213568	AT4TE21710	0	-
Chr4	5252193	5252624	AT4TE21880	0	-
Chr4	5257026	5267889	AT4TE21900	0	+
Chr4	5282094	5283906	AT4TE21985	0	+
Chr4	5283906	5284778	AT4TE21990	0	-
Chr4	5373005	5373672	AT4TE22420	0	-
Chr4	5373672	5373858	AT4TE22425	0	-
Chr4	5391880	5394344	AT4TE22535	0	+
Chr4	5394344	5394404	AT4TE22540	0	+
Chr4	5394404	5394979	AT4TE22545	0	-
Chr4	5456347	5457169	AT4TE22855	0	-
Chr4	5549476	5550177	AT4TE23220	0	-
Chr4	5550177	5550213	AT4TE23225	0	-
Chr4	5550213	5550253	AT4TE23230	0	+
Chr4	5581566	5583896	AT4TE23410	0	+
Chr4	5644442	5645105	AT4TE23645	0	+
Chr4	5645108	5645247	AT4TE23650	0	-
Chr4	5645247	5646237	AT4TE23655	0	+
Chr4	5727323	5727765	AT4TE23990	0	-
Chr4	5727795	5728023	AT4TE23995	0	+
Chr4	5728110	5728146	AT4TE24000	0	-
Chr4	5728146	5728459	AT4TE24005	0	+
Chr4	5728459	5728509	AT4TE24010	0	-
Chr4	5728509	5729066	AT4TE24015	0	+
Chr4	5729066	5729208	AT4TE24020	0	+
Chr4	5742311	5742545	AT4TE24085	0	+
Chr4	5742601	5743316	AT4TE24090	0	-
Chr4	5743335	5743548	AT4TE24095	0	+
Chr4	5743653	5744763	AT4TE24100	0	+
Chr4	5822425	5827300	AT4TE24480	0	+
Chr4	5834510	5834736	AT4TE24525	0	+
Chr4	5835507	5835597	AT4TE24530	0	-
Chr4	5835597	5837090	AT4TE24535	0	+
Chr4	5837090	5837182	AT4TE24540	0	-
Chr4	5938884	5939226	AT4TE25030	0	-
Chr4	5952850	5961596	AT4TE25065	0	-
Chr4	6024300	6024430	AT4TE25370	0	+
Chr4	6046685	6047294	AT4TE25495	0	-
Chr4	6079404	6079785	AT4TE25630	0	+
Chr4	6079868	6082397	AT4TE25635	0	-
Chr4	6178394	6178442	AT4TE26150	0	+
Chr4	6178442	6178561	AT4TE26155	0	+
Chr4	6179010	6179205	AT4TE26160	0	-
Chr4	6179240	6179590	AT4TE26165	0	+
Chr4	6201507	6201649	AT4TE26275	0	+
Chr4	6201666	6201872	AT4TE26280	0	+
Chr4	6352072	6352529	AT4TE27065	0	+
Chr4	6426364	6426617	AT4TE27430	0	-
Chr4	6426617	6427761	AT4TE27435	0	-
Chr4	6467400	6473067	AT4TE27640	0	+
Chr4	6503145	6503735	AT4TE27770	0	+
Chr4	6503930	6505247	AT4TE27775	0	-
Chr4	6700217	6700464	AT4TE28740	0	+
Chr4	6722293	6723138	AT4TE28860	0	-
Chr4	6723138	6723188	AT4TE28865	0	+
Chr4	6756590	6757742	AT4TE29035	0	+
Chr4	6757742	6758656	AT4TE29040	0	-
Chr4	6876401	6876828	AT4TE29625	0	-
Chr4	7027938	7028334	AT4TE30390	0	-
Chr4	7028334	7028429	AT4TE30395	0	-
Chr4	7028429	7028539	AT4TE30400	0	+
Chr4	7028539	7028708	AT4TE30405	0	-
Chr4	7059644	7059748	AT4TE30605	0	-
Chr4	7059748	7060679	AT4TE30610	0	-
Chr4	7060679	7060717	AT4TE30615	0	-
Chr4	7060717	7060740	AT4TE30620	0	+
Chr4	7061022	7062440	AT4TE30625	0	-
Chr4	7089368	7089906	AT4TE30760	0	+
Chr4	7313185	7313213	AT4TE31850	0	+
Chr4	7313213	7313611	AT4TE31855	0	+
Chr4	7357021	7357130	AT4TE32050	0	+
Chr4	7382903	7383088	AT4TE32160	0	-
Chr4	7383088	7384294	AT4TE32165	0	-
Chr4	7827026	7827674	AT4TE34325	0	-
Chr4	7827674	7827757	AT4TE34330	0	+
Chr4	7827757	7827853	AT4TE34335	0	+
Chr4	7827853	7828980	AT4TE34340	0	-
Chr4	8109153	8109192	AT4TE35790	0	-
Chr4	8109192	8109907	AT4TE35795	0	-
Chr4	8620371	8620572	AT4TE38400	0	+
Chr4	8718831	8718984	AT4TE38920	0	+
Chr4	9320298	9320585	AT4TE42010	0	+
Chr4	9432584	9432718	AT4TE42600	0	+
Chr4	9432891	9433161	AT4TE42605	0	+
Chr4	9511748	9512986	AT4TE42950	0	-
Chr4	9732597	9737733	AT4TE44080	0	-
Chr4	9981117	9981841	AT4TE45320	0	-
Chr4	9981844	9981924	AT4TE45325	0	-
Chr4	10111150	10111799	AT4TE46010	0	-
Chr4	10157184	10157479	AT4TE46240	0	-
Chr4	10249510	10250659	AT4TE46705	0	+
Chr4	10264466	10264992	AT4TE46770	0	+
Chr4	10424773	10424881	AT4TE47610	0	+
Chr4	10425206	10426000	AT4TE47615	0	+
Chr4	10513150	10513572	AT4TE48055	0	+
Chr4	10513572	10514094	AT4TE48050	0	-
Chr4	10514094	10514837	AT4TE48060	0	-
Chr4	10550062	10553980	AT4TE48230	0	+
Chr4	10755989	10756775	AT4TE49275	0	+
Chr4	10756775	10756851	AT4TE49280	0	+
Chr4	10899527	10901167	AT4TE49990	0	+
Chr4	10992909	10992995	AT4TE50430	0	+
Chr4	10992995	10998058	AT4TE50435	0	+
Chr4	10999800	11000869	AT4TE50445	0	+
Chr4	11000869	11001002	AT4TE50450	0	+
Chr4	11239318	11239450	AT4TE51650	0	+
Chr4	11239541	11239901	AT4TE51655	0	-
Chr4	11676467	11681340	AT4TE53965	0	-
Chr4	11826973	11827026	AT4TE54720	0	-
Chr4	11847596	11848301	AT4TE54800	0	+
Chr4	11869849	11872205	AT4TE54920	0	-
Chr4	11872205	11872856	AT4TE54925	0	-
Chr4	11872856	11872972	AT4TE54930	0	-
Chr4	11872972	11874325	AT4TE54935	0	+
Chr4	11929301	11929672	AT4TE55200	0	-
Chr4	12598062	12598920	AT4TE58715	0	-
Chr4	13624430	13624506	AT4TE64170	0	+
Chr4	13624506	13624767	AT4TE64175	0	+
Chr4	13624767	13632048	AT4TE64180	0	+
Chr4	13656881	13657805	AT4TE64310	0	+
Chr4	13657805	13657909	AT4TE64315	0	+
Chr4	13887248	13887847	AT4TE65510	0	+
Chr4	14163523	14163660	AT4TE67000	0	+
Chr4	14336804	14337112	AT4TE67790	0	-
Chr4	14978035	14979213	AT4TE71140	0	-
Chr4	17712147	17716980	AT4TE85580	0	+
Chr4	18377478	18377624	AT4TE89080	0	-
Chr4	18377624	18377865	AT4TE89085	0	-
Chr5	56620	56891	AT5TE00200	0	-
Chr5	64771	71199	AT5TE00230	0	-
Chr5	112965	113011	AT5TE00390	0	+
Chr5	113011	113503	AT5TE00395	0	-
Chr5	113503	113748	AT5TE00400	0	-
Chr5	135830	141287	AT5TE00480	0	+
Chr5	250798	250963	AT5TE00870	0	-
Chr5	490079	491096	AT5TE01760	0	+
Chr5	610117	610329	AT5TE02190	0	-
Chr5	1109826	1109931	AT5TE04040	0	+
Chr5	1686975	1687244	AT5TE06100	0	-
Chr5	1687244	1687593	AT5TE06105	0	+
Chr5	1815732	1815879	AT5TE06565	0	-
Chr5	1896151	1896184	AT5TE06860	0	-
Chr5	1896184	1896398	AT5TE06865	0	-
Chr5	1896398	1896548	AT5TE06870	0	-
Chr5	1896548	1898926	AT5TE06875	0	-
Chr5	2105860	2107449	AT5TE07650	0	-
Chr5	2257474	2262962	AT5TE08220	0	-
Chr5	2289069	2289711	AT5TE08310	0	+
Chr5	2289726	2290100	AT5TE08315	0	+
Chr5	2290100	2290153	AT5TE08320	0	+
Chr5	2351730	2351902	AT5TE08550	0	-
Chr5	2374075	2377446	AT5TE08630	0	+
Chr5	3253481	3253614	AT5TE11835	0	+
Chr5	3253614	3253641	AT5TE11840	0	+
Chr5	3372195	3373187	AT5TE12250	0	-
Chr5	3904620	3909856	AT5TE14165	0	-
Chr5	5217346	5217512	AT5TE18880	0	+
Chr5	5217639	5218293	AT5TE18885	0	+
Chr5	5854033	5854204	AT5TE21165	0	+
Chr5	5854204	5855060	AT5TE21170	0	+
Chr5	5855060	5855142	AT5TE21175	0	+
Chr5	6348989	6350295	AT5TE22990	0	-
Chr5	6403052	6408058	AT5TE23185	0	-
Chr5	6408058	6408195	AT5TE23190	0	+
Chr5	7027972	7028870	AT5TE25460	0	-
Chr5	7235084	7235222	AT5TE26160	0	-
Chr5	7236284	7236362	AT5TE26165	0	+
Chr5	7412815	7413020	AT5TE26790	0	-
Chr5	7413553	7413865	AT5TE26795	0	-
Chr5	7417226	7417331	AT5TE26815	0	+
Chr5	7417332	7417937	AT5TE26820	0	+
Chr5	7417937	7418202	AT5TE26825	0	+
Chr5	7604777	7604802	AT5TE27490	0	+
Chr5	7604819	7605898	AT5TE27495	0	+
Chr5	7841976	7842073	AT5TE28390	0	+
Chr5	7990926	7991290	AT5TE28930	0	+
Chr5	8322423	8322460	AT5TE30075	0	+
Chr5	8555574	8555599	AT5TE30950	0	-
Chr5	8555599	8557207	AT5TE30955	0	-
Chr5	8624510	8629386	AT5TE31200	0	-
Chr5	8630630	8630793	AT5TE31205	0	-
Chr5	8630793	8630878	AT5TE31210	0	-
Chr5	8664954	8665482	AT5TE31340	0	+
Chr5	8722880	8723471	AT5TE31555	0	-
Chr5	8723471	8723507	AT5TE31560	0	-
Chr5	8769449	8770675	AT5TE31745	0	+
Chr5	8770675	8771080	AT5TE31750	0	+
Chr5	8927996	8934328	AT5TE32355	0	+
Chr5	9048010	9048800	AT5TE32730	0	+
Chr5	9048800	9048887	AT5TE32735	0	-
Chr5	9068157	9068733	AT5TE32800	0	-
Chr5	9068733	9068937	AT5TE32805	0	-
Chr5	9069297	9070680	AT5TE32810	0	+
Chr5	9133556	9133654	AT5TE33025	0	+
Chr5	9133654	9133953	AT5TE33030	0	+
Chr5	9133953	9135077	AT5TE33035	0	+
Chr5	9272139	9272555	AT5TE33540	0	-
Chr5	9315933	9316199	AT5TE33720	0	+
Chr5	9316956	9317209	AT5TE33725	0	+
Chr5	9361051	9361279	AT5TE33930	0	-
Chr5	9362157	9362328	AT5TE33935	0	-
Chr5	9462435	9462460	AT5TE34345	0	+
Chr5	9462460	9462795	AT5TE34350	0	+
Chr5	9463318	9463499	AT5TE34355	0	+
Chr5	9543431	9543689	AT5TE34670	0	-
Chr5	9637154	9637391	AT5TE34960	0	+
Chr5	9710859	9712077	AT5TE35265	0	-
Chr5	9739598	9740977	AT5TE35360	0	-
Chr5	9740977	9741454	AT5TE35365	0	+
Chr5	9741454	9741478	AT5TE35370	0	-
Chr5	9741902	9741947	AT5TE35375	0	-
Chr5	9741947	9742012	AT5TE35380	0	-
Chr5	9817472	9818733	AT5TE35715	0	-
Chr5	9818733	9818769	AT5TE35720	0	-
Chr5	9876498	9877104	AT5TE35960	0	+
Chr5	9877728	9877862	AT5TE35965	0	+
Chr5	9877862	9877979	AT5TE35970	0	+
Chr5	9930927	9932122	AT5TE36165	0	+
Chr5	9932431	9932464	AT5TE36170	0	+
Chr5	10317187	10317811	AT5TE37690	0	-
Chr5	10319118	10319382	AT5TE37695	0	+
Chr5	10330485	10331152	AT5TE37730	0	-
Chr5	10350375	10353302	AT5TE37800	0	-
Chr5	10357910	10358019	AT5TE37805	0	-
Chr5	10705844	10705881	AT5TE38985	0	-
Chr5	10705881	10708155	AT5TE38990	0	-
Chr5	10724492	10725611	AT5TE39035	0	+
Chr5	10807370	10807523	AT5TE39290	0	-
Chr5	10808358	10812728	AT5TE39295	0	+
Chr5	10873662	10875644	AT5TE39495	0	+
Chr5	10875644	10875690	AT5TE39500	0	-
Chr5	10875690	10875763	AT5TE39505	0	-
Chr5	10875763	10875783	AT5TE39510	0	+
Chr5	10876347	10876439	AT5TE39515	0	-
Chr5	10938376	10939556	AT5TE39810	0	+
Chr5	11001025	11018940	AT5TE40000	0	-
Chr5	11018940	11018999	AT5TE40005	0	-
Chr5	11019343	11020538	AT5TE40010	0	-
Chr5	12075253	12075588	AT5TE43085	0	-
Chr5	12076010	12076135	AT5TE43090	0	-
Chr5	12076630	12076769	AT5TE43095	0	-
Chr5	12304690	12305505	AT5TE43695	0	-
Chr5	12307341	12307809	AT5TE43700	0	-
Chr5	12539060	12539774	AT5TE44410	0	+
Chr5	12540558	12541182	AT5TE44415	0	+
Chr5	12559383	12559664	AT5TE44480	0	+
Chr5	12559664	12559968	AT5TE44485	0	-
Chr5	12559968	12560063	AT5TE44490	0	+
Chr5	12585233	12585859	AT5TE44580	0	-
Chr5	12586011	12586623	AT5TE44585	0	-
Chr5	12660248	12661282	AT5TE44835	0	+
Chr5	12661282	12661492	AT5TE44840	0	+
Chr5	12779757	12780043	AT5TE45145	0	-
Chr5	12781223	12781434	AT5TE45150	0	+
Chr5	12781434	12781677	AT5TE45155	0	+
Chr5	12781680	12781915	AT5TE45160	0	+
Chr5	12957076	12959835	AT5TE46125	0	+
Chr5	12959835	12960005	AT5TE46130	0	+
Chr5	12960211	12960449	AT5TE46135	0	-
Chr5	12960449	12961547	AT5TE46140	0	-
Chr5	13112557	13113661	AT5TE46655	0	-
Chr5	13113698	13113978	AT5TE46660	0	+
Chr5	13114498	13114534	AT5TE46665	0	+
Chr5	13114534	13117644	AT5TE46670	0	+
Chr5	13232085	13232130	AT5TE47030	0	+
Chr5	13232205	13232352	AT5TE47035	0	-
Chr5	13233573	13233802	AT5TE47040	0	+
Chr5	13278488	13284060	AT5TE47120	0	-
Chr5	13284060	13284082	AT5TE47125	0	-
Chr5	13284711	13285299	AT5TE47130	0	-
Chr5	13312948	13313050	AT5TE47185	0	+
Chr5	13313050	13313587	AT5TE47190	0	+
Chr5	13313687	13317242	AT5TE47195	0	-
Chr5	13340009	13340103	AT5TE47230	0	-
Chr5	13340107	13340657	AT5TE47235	0	+
Chr5	13340657	13340791	AT5TE47240	0	-
Chr5	13340801	13341769	AT5TE47245	0	-
Chr5	13579897	13580288	AT5TE48235	0	+
Chr5	13580288	13581015	AT5TE48240	0	+
Chr5	13581218	13581452	AT5TE48245	0	-
Chr5	13581452	13582870	AT5TE48250	0	+
Chr5	13602383	13603428	AT5TE48330	0	-
Chr5	13603428	13603476	AT5TE48335	0	-
Chr5	13604975	13605011	AT5TE48340	0	+
Chr5	13605011	13605492	AT5TE48345	0	+
Chr5	13722879	13723018	AT5TE48845	0	+
Chr5	13723018	13723485	AT5TE48850	0	+
Chr5	13723783	13723923	AT5TE48855	0	+
Chr5	13723923	13724328	AT5TE48860	0	+
Chr5	13724328	13724449	AT5TE48865	0	+
Chr5	13753893	13754363	AT5TE48970	0	+
Chr5	13754363	13754460	AT5TE48975	0	-
Chr5	13835143	13835276	AT5TE49320	0	-
Chr5	13835989	13839559	AT5TE49325	0	-
Chr5	13876885	13877521	AT5TE49440	0	-
Chr5	13877563	13877681	AT5TE49445	0	+
Chr5	13877681	13878096	AT5TE49450	0	+
Chr5	13886471	13890658	AT5TE49495	0	+
Chr5	13891873	13891924	AT5TE49500	0	-
Chr5	13891924	13892073	AT5TE49505	0	-
Chr5	13892073	13892758	AT5TE49510	0	-
Chr5	13893365	13893455	AT5TE49515	0	+
Chr5	13917805	13919491	AT5TE49620	0	+
Chr5	13919491	13919534	AT5TE49625	0	-
Chr5	13919534	13919811	AT5TE49630	0	-
Chr5	13920744	13922087	AT5TE49635	0	-
Chr5	13941660	13942206	AT5TE49700	0	-
Chr5	13942206	13942232	AT5TE49705	0	-
Chr5	13991632	13992529	AT5TE49895	0	+
Chr5	13992529	13992749	AT5TE49900	0	+
Chr5	13992749	13993207	AT5TE49905	0	-
Chr5	13993207	13993243	AT5TE49910	0	-
Chr5	14012145	14012240	AT5TE49950	0	+
Chr5	14012275	14012491	AT5TE49955	0	+
Chr5	14013226	14013460	AT5TE49960	0	-
Chr5	14013460	14013484	AT5TE49965	0	+
Chr5	14014115	14014202	AT5TE49970	0	+
Chr5	14018044	14019448	AT5TE49980	0	+
Chr5	14066180	14066518	AT5TE50175	0	+
Chr5	14066518	14066600	AT5TE50180	0	+
Chr5	14231165	14231215	AT5TE50870	0	-
Chr5	14231215	14231242	AT5TE50875	0	+
Chr5	14231242	14231906	AT5TE50880	0	-
Chr5	14231906	14231972	AT5TE50885	0	-
Chr5	14257367	14258980	AT5TE50960	0	+
Chr5	14290919	14291429	AT5TE51070	0	-
Chr5	14291438	14291942	AT5TE51075	0	+
Chr5	14291942	14291970	AT5TE51080	0	-
Chr5	14291970	14292158	AT5TE51085	0	+
Chr5	14506979	14517642	AT5TE52200	0	+
Chr5	14517898	14517945	AT5TE52205	0	-
Chr5	14560838	14561196	AT5TE52350	0	+
Chr5	14563645	14563789	AT5TE52355	0	-
Chr5	14585763	14586003	AT5TE52420	0	+
Chr5	14586127	14586835	AT5TE52425	0	-
Chr5	14586892	14587071	AT5TE52430	0	-
Chr5	14594446	14594652	AT5TE52460	0	+
Chr5	14594842	14594917	AT5TE52465	0	-
Chr5	14695675	14696083	AT5TE52935	0	+
Chr5	14696105	14696424	AT5TE52940	0	+
Chr5	14696804	14696833	AT5TE52945	0	-
Chr5	14696833	14697814	AT5TE52950	0	-
Chr5	14715652	14716078	AT5TE53035	0	-
Chr5	14716078	14716371	AT5TE53040	0	+
Chr5	14717156	14717654	AT5TE53045	0	-
Chr5	14782229	14782361	AT5TE53305	0	-
Chr5	14782361	14786200	AT5TE53310	0	-
Chr5	14935855	14936425	AT5TE53860	0	-
Chr5	14955941	14956808	AT5TE53945	0	-
Chr5	14956818	14957253	AT5TE53950	0	+
Chr5	14957253	14957282	AT5TE53955	0	-
Chr5	14962052	14962432	AT5TE53965	0	-
Chr5	14962886	14963041	AT5TE53970	0	-
Chr5	15095878	15095936	AT5TE54580	0	-
Chr5	15104660	15104937	AT5TE54605	0	-
Chr5	15105493	15105644	AT5TE54610	0	-
Chr5	15118675	15119065	AT5TE54670	0	-
Chr5	15119065	15119380	AT5TE54665	0	+
Chr5	15119380	15119606	AT5TE54675	0	+
Chr5	15119606	15119712	AT5TE54680	0	-
Chr5	15119712	15119844	AT5TE54685	0	-
Chr5	15120920	15121157	AT5TE54690	0	+
Chr5	15125511	15125983	AT5TE54700	0	+
Chr5	15127032	15127444	AT5TE54705	0	-
Chr5	15127523	15127779	AT5TE54710	0	-
Chr5	15160623	15160706	AT5TE54865	0	-
Chr5	15160706	15161496	AT5TE54870	0	-
Chr5	15203161	15203379	AT5TE55005	0	-
Chr5	15203569	15203809	AT5TE55010	0	-
Chr5	15231204	15231357	AT5TE55120	0	-
Chr5	15231364	15231781	AT5TE55125	0	+
Chr5	15232550	15233347	AT5TE55130	0	-
Chr5	15243165	15244248	AT5TE55160	0	-
Chr5	15245306	15245800	AT5TE55165	0	-
Chr5	15483268	15485638	AT5TE56015	0	-
Chr5	15490819	15496109	AT5TE56030	0	-
Chr5	15580638	15580718	AT5TE56330	0	+
Chr5	15580808	15580911	AT5TE56335	0	+
Chr5	15580911	15581608	AT5TE56340	0	+
Chr5	15590036	15590152	AT5TE56380	0	-
Chr5	15591360	15592061	AT5TE56385	0	-
Chr5	15666791	15667102	AT5TE56635	0	-
Chr5	15671473	15676400	AT5TE56645	0	-
Chr5	15680350	15680660	AT5TE56655	0	-
Chr5	15685037	15689976	AT5TE56665	0	-
Chr5	15693926	15694236	AT5TE56675	0	-
Chr5	15796923	15797649	AT5TE57020	0	-
Chr5	15811777	15812701	AT5TE57080	0	-
Chr5	15812701	15812804	AT5TE57085	0	+
Chr5	15813250	15813462	AT5TE57090	0	+
Chr5	15841461	15841720	AT5TE57180	0	+
Chr5	15961378	15964805	AT5TE57635	0	+
Chr5	16119348	16119376	AT5TE58240	0	-
Chr5	16119376	16119616	AT5TE58245	0	+
Chr5	16120113	16120201	AT5TE58250	0	-
Chr5	16258341	16258960	AT5TE58745	0	-
Chr5	16587701	16587821	AT5TE59900	0	+
Chr5	16587822	16588504	AT5TE59905	0	+
Chr5	16712787	16712852	AT5TE60320	0	-
Chr5	16712852	16713435	AT5TE60325	0	+
Chr5	16855737	16855973	AT5TE60860	0	-
Chr5	16856861	16856968	AT5TE60865	0	+
Chr5	16856968	16857690	AT5TE60870	0	+
Chr5	16857690	16858291	AT5TE60875	0	+
Chr5	16901299	16901390	AT5TE61010	0	+
Chr5	16961286	16962328	AT5TE61220	0	-
Chr5	17037710	17037780	AT5TE61510	0	-
Chr5	17038358	17039610	AT5TE61515	0	+
Chr5	17051295	17051685	AT5TE61565	0	+
Chr5	17051890	17051955	AT5TE61570	0	+
Chr5	17051958	17052796	AT5TE61575	0	+
Chr5	17085554	17086919	AT5TE61705	0	-
Chr5	17437417	17438677	AT5TE62995	0	-
Chr5	17438677	17438846	AT5TE63000	0	+
Chr5	17438846	17438940	AT5TE63005	0	+
Chr5	17439695	17440858	AT5TE63010	0	+
Chr5	17441791	17445927	AT5TE63020	0	+
Chr5	17446863	17447640	AT5TE63025	0	-
Chr5	17541919	17542000	AT5TE63410	0	+
Chr5	17542000	17542988	AT5TE63415	0	-
Chr5	17542988	17543093	AT5TE63420	0	+
Chr5	17543093	17543257	AT5TE63425	0	+
Chr5	17596758	17605846	AT5TE63610	0	+
Chr5	17710420	17711112	AT5TE63990	0	+
Chr5	17711112	17711138	AT5TE63995	0	-
Chr5	17726226	17727004	AT5TE64040	0	+
Chr5	17850110	17850203	AT5TE64450	0	+
Chr5	17850316	17850516	AT5TE64455	0	+
Chr5	17916085	17916358	AT5TE64660	0	+
Chr5	18063546	18063892	AT5TE65150	0	+
Chr5	18063909	18064091	AT5TE65155	0	-
Chr5	18064091	18065007	AT5TE65160	0	-
Chr5	18073278	18074836	AT5TE65190	0	+
Chr5	18074836	18074866	AT5TE65195	0	+
Chr5	18118595	18119047	AT5TE65325	0	-
Chr5	18119470	18131741	AT5TE65330	0	+
Chr5	18142155	18146898	AT5TE65370	0	-
Chr5	18147311	18148181	AT5TE65375	0	+
Chr5	18193409	18202051	AT5TE65540	0	-
Chr5	18233630	18238202	AT5TE65640	0	+
Chr5	18240258	18240886	AT5TE65645	0	+
Chr5	18512279	18512589	AT5TE66620	0	-
Chr5	18789040	18790184	AT5TE67650	0	-
Chr5	18928981	18929471	AT5TE68130	0	-
Chr5	19018602	19019752	AT5TE68420	0	-
Chr5	19020051	19020346	AT5TE68425	0	-
Chr5	19020346	19020491	AT5TE68430	0	+
Chr5	19020505	19020964	AT5TE68435	0	+
Chr5	19056041	19056552	AT5TE68535	0	-
Chr5	19056552	19056741	AT5TE68540	0	-
Chr5	19057574	19057804	AT5TE68545	0	+
Chr5	19174543	19175868	AT5TE68990	0	+
Chr5	19412729	19413647	AT5TE69840	0	+
Chr5	19414871	19414892	AT5TE69845	0	-
Chr5	19414892	19414977	AT5TE69850	0	+
Chr5	19414977	19416103	AT5TE69855	0	-
Chr5	19425889	19427113	AT5TE69895	0	-
Chr5	19427259	19427610	AT5TE69900	0	-
Chr5	19437717	19438135	AT5TE69930	0	-
Chr5	19438433	19438984	AT5TE69935	0	-
Chr5	19438984	19439619	AT5TE69940	0	+
Chr5	19493777	19494625	AT5TE70150	0	+
Chr5	19495550	19496983	AT5TE70155	0	-
Chr5	19504540	19504727	AT5TE70190	0	+
Chr5	19504735	19506670	AT5TE70195	0	-
Chr5	19526340	19526568	AT5TE70265	0	+
Chr5	19526568	19526601	AT5TE70270	0	+
Chr5	19531715	19532219	AT5TE70280	0	-
Chr5	19532219	19532320	AT5TE70285	0	+
Chr5	19671840	19672478	AT5TE70795	0	-
Chr5	19672478	19672816	AT5TE70800	0	+
Chr5	19910476	19911610	AT5TE71670	0	+
Chr5	20059829	20060146	AT5TE72235	0	-
Chr5	20277085	20278156	AT5TE73020	0	-
Chr5	20278553	20278595	AT5TE73025	0	-
Chr5	20278614	20278779	AT5TE73030	0	-
Chr5	20278779	20282135	AT5TE73035	0	-
Chr5	20426261	20426658	AT5TE73585	0	+
Chr5	20426724	20426890	AT5TE73590	0	-
Chr5	20426902	20427302	AT5TE73595	0	+
Chr5	20427302	20427325	AT5TE73600	0	+
Chr5	20427334	20427494	AT5TE73605	0	-
Chr5	20506846	20508071	AT5TE73880	0	-
Chr5	20508071	20508118	AT5TE73885	0	+
Chr5	20508118	20508162	AT5TE73890	0	+
Chr5	20526731	20526874	AT5TE73960	0	-
Chr5	20527138	20527756	AT5TE73965	0	-
Chr5	20680206	20680295	AT5TE74505	0	-
Chr5	20680303	20682655	AT5TE74510	0	-
Chr5	20855631	20856783	AT5TE75120	0	+
Chr5	20857445	20857771	AT5TE75125	0	+
Chr5	21542893	21546691	AT5TE77610	0	+
Chr5	21677108	21677210	AT5TE78080	0	-
Chr5	21814663	21814736	AT5TE78575	0	+
Chr5	21815389	21815567	AT5TE78580	0	+
Chr5	21927566	21927893	AT5TE78960	0	-
Chr5	22020974	22021050	AT5TE79265	0	+
Chr5	22021050	22022597	AT5TE79270	0	+
Chr5	22270798	22271184	AT5TE80155	0	-
Chr5	22510617	22510692	AT5TE81025	0	+
Chr5	22510692	22512918	AT5TE81030	0	-
Chr5	22513763	22513847	AT5TE81045	0	-
Chr5	22613354	22618266	AT5TE81385	0	-
Chr5	23024591	23024859	AT5TE82820	0	+
Chr5	23138172	23139981	AT5TE83215	0	-
Chr5	23774321	23775709	AT5TE85500	0	-
Chr5	24383011	24383288	AT5TE87720	0	+
Chr5	24942027	24943968	AT5TE89760	0	+
Chr5	26209503	26210488	AT5TE94375	0	-
Chr5	26210488	26210517	AT5TE94380	0	-
Chr5	26414969	26415164	AT5TE95120	0	-
Chr5	26415166	26415606	AT5TE95125	0	-
Chr5	26415606	26415807	AT5TE95130	0	-
Chr5	26415979	26416051	AT5TE95135	0	-
