# Supplementary material for: The 5-methylcytosine DNA glycosylase ROS1 prevents paternal genome hypermethylation in Arabidopsis endosperm
Source: Genome Biol. 2025 Sep 18;26:286. doi: 10.1186/s13059-025-03745-w (PMC12445040; doi:10.1186/s13059-025-03745-w)
Supplement: Supplementary file 5 — Additional file 5: Table S4: List of DME maternal regions and ROS1 paternal, DME maternal regions. [file 13059_2025_3745_MOESM5_ESM.xlsx]

## Sheet: ROS1 paternal, DME maternal
Chr1	239072	239350
Chr1	3413028	3413664
Chr1	3550806	3551360
Chr1	3925596	3925833
Chr1	4787227	4787387
Chr1	7783387	7783437
Chr1	7851750	7851861
Chr1	9235717	9235963
Chr1	9626473	9627284
Chr1	9761322	9761470
Chr1	9762671	9762804
Chr1	9818384	9818555
Chr1	9926777	9926859
Chr1	10160392	10160483
Chr1	10173524	10173938
Chr1	10329524	10330100
Chr1	10496373	10496509
Chr1	10708453	10708729
Chr1	10964597	10964763
Chr1	11452081	11452344
Chr1	12009029	12009348
Chr1	12136937	12137498
Chr1	12560188	12560318
Chr1	12578116	12579613
Chr1	12626438	12626663
Chr1	12967066	12968751
Chr1	13230281	13230757
Chr1	13256069	13256540
Chr1	13278793	13278878
Chr1	13290334	13290644
Chr1	13343083	13343577
Chr1	13467230	13467283
Chr1	13548156	13548388
Chr1	13699755	13699806
Chr1	15919262	15919623
Chr1	16130285	16130685
Chr1	16174159	16174213
Chr1	16394552	16395050
Chr1	16668651	16668805
Chr1	16774459	16774690
Chr1	17008573	17008723
Chr1	17200999	17201260
Chr1	17212172	17212258
Chr1	17342572	17342836
Chr1	17491343	17491526
Chr1	17821334	17821459
Chr1	17831403	17831729
Chr1	18643322	18643456
Chr1	18643535	18643587
Chr1	18647723	18648377
Chr1	18888137	18888209
Chr1	19072749	19073050
Chr1	19325019	19325123
Chr1	19424842	19424967
Chr1	19995809	19995888
Chr1	20177332	20178094
Chr1	20178198	20178416
Chr1	20212525	20212590
Chr1	20859767	20860106
Chr1	21038036	21038341
Chr1	21344161	21344482
Chr1	21369285	21369346
Chr1	21639606	21639956
Chr1	22828915	22829407
Chr1	23173725	23173914
Chr1	23454883	23455294
Chr1	23510527	23510712
Chr1	23736305	23736505
Chr1	23877242	23877381
Chr1	23946592	23946770
Chr1	24012191	24012474
Chr1	24428286	24428463
Chr1	24483611	24484048
Chr1	24683321	24684139
Chr1	25357532	25357815
Chr1	25379009	25379097
Chr1	26561414	26561474
Chr1	26993938	26994155
Chr1	27675097	27675300
Chr2	254232	254485
Chr2	267852	268104
Chr2	274972	275295
Chr2	363448	363502
Chr2	564801	564906
Chr2	582613	583148
Chr2	721700	722348
Chr2	1048155	1049292
Chr2	1049446	1049595
Chr2	1092952	1093199
Chr2	1111252	1111866
Chr2	1552217	1552683
Chr2	1597453	1597564
Chr2	1598927	1599349
Chr2	2129627	2130153
Chr2	2162963	2163116
Chr2	2163457	2163677
Chr2	2241447	2241909
Chr2	2638619	2638853
Chr2	2843701	2844256
Chr2	2914879	2915056
Chr2	2980081	2980374
Chr2	6148227	6148447
Chr2	7207612	7208124
Chr2	7836207	7836482
Chr2	7926598	7926758
Chr2	8103472	8103609
Chr2	8403755	8403964
Chr2	8534734	8535061
Chr2	8569721	8570028
Chr2	9244099	9244296
Chr2	9735547	9735989
Chr2	11045320	11045391
Chr2	11544355	11544578
Chr2	12635333	12635393
Chr2	13042765	13042955
Chr2	15675741	15675793
Chr2	16116628	16116712
Chr2	16560791	16560985
Chr2	16834938	16835001
Chr2	17190102	17190277
Chr2	17736761	17736871
Chr2	17992754	17993326
Chr2	19433334	19433538
Chr3	159345	159428
Chr3	760524	760633
Chr3	871891	872023
Chr3	1602690	1602847
Chr3	2100987	2101196
Chr3	4579678	4579817
Chr3	5729275	5729441
Chr3	6728210	6728579
Chr3	7838449	7839847
Chr3	8082192	8082281
Chr3	8293664	8294196
Chr3	8406753	8407121
Chr3	8492777	8492919
Chr3	8659630	8660099
Chr3	8757485	8757675
Chr3	8772431	8772485
Chr3	8995765	8996094
Chr3	9595340	9595682
Chr3	9999092	9999248
Chr3	10186983	10187400
Chr3	10220184	10220431
Chr3	10369224	10369388
Chr3	10440259	10440734
Chr3	10511346	10511629
Chr3	10557536	10557728
Chr3	10741735	10742470
Chr3	10804126	10804789
Chr3	10909551	10909922
Chr3	10977584	10977891
Chr3	11053632	11054129
Chr3	11270036	11270378
Chr3	11402003	11402118
Chr3	11533486	11533666
Chr3	11793347	11793558
Chr3	12488228	12488697
Chr3	13223038	13223426
Chr3	15345190	15345434
Chr3	15345531	15345634
Chr3	15349916	15350045
Chr3	15356659	15356782
Chr3	15684695	15685628
Chr3	16000315	16000451
Chr3	16008547	16008989
Chr3	16132255	16132434
Chr3	16146830	16147061
Chr3	16302696	16302942
Chr3	16512922	16512978
Chr3	16525531	16525602
Chr3	16549895	16549970
Chr3	16555828	16556158
Chr3	16745472	16745552
Chr3	17202710	17202842
Chr3	17899257	17899388
Chr3	17970023	17970278
Chr3	18040423	18040825
Chr3	18179689	18180518
Chr3	20481752	20481804
Chr3	20692880	20693371
Chr3	21512781	21512859
Chr4	311083	311161
Chr4	887909	888450
Chr4	1029269	1029486
Chr4	1192948	1193164
Chr4	1407734	1407922
Chr4	1783011	1783600
Chr4	2181914	2182214
Chr4	2221830	2222236
Chr4	2288899	2289041
Chr4	2612985	2613279
Chr4	2761221	2761341
Chr4	2782461	2782555
Chr4	4144737	4145420
Chr4	4844154	4844222
Chr4	5143593	5143810
Chr4	5181465	5182380
Chr4	5790058	5790802
Chr4	5792820	5792875
Chr4	6047624	6048068
Chr4	6826060	6826350
Chr4	6829606	6830198
Chr4	6879893	6879975
Chr4	7028000	7028059
Chr4	7294742	7294799
Chr4	7553997	7554247
Chr4	8013179	8013292
Chr4	8443467	8443643
Chr4	8536312	8536571
Chr4	9481285	9481337
Chr4	10223645	10223786
Chr4	10652977	10653295
Chr4	10716429	10716596
Chr4	10723273	10723495
Chr4	10759598	10759857
Chr4	12303022	12303190
Chr4	12863502	12863989
Chr4	12968459	12968563
Chr4	13231114	13231185
Chr4	16831701	16831827
Chr4	17249218	17249470
Chr5	91112	91294
Chr5	1457486	1457772
Chr5	1676759	1676866
Chr5	3752356	3752512
Chr5	5717281	5717523
Chr5	6433304	6433813
Chr5	6906528	6906643
Chr5	7017253	7017321
Chr5	7412521	7412774
Chr5	7416108	7416374
Chr5	7503747	7503943
Chr5	7709273	7709834
Chr5	7818942	7819099
Chr5	8147751	8147850
Chr5	8220790	8220865
Chr5	9133697	9134064
Chr5	9134692	9134972
Chr5	9155788	9156253
Chr5	9222448	9222617
Chr5	9367576	9367772
Chr5	9544236	9544544
Chr5	9545203	9545340
Chr5	9583778	9583903
Chr5	9647443	9647627
Chr5	9858619	9858852
Chr5	9872816	9872866
Chr5	12548433	12548497
Chr5	13054571	13054660
Chr5	13111618	13111761
Chr5	13805982	13806052
Chr5	13891408	13891506
Chr5	13992529	13992732
Chr5	14100900	14101248
Chr5	14113021	14113345
Chr5	14874336	14874395
Chr5	14895438	14896016
Chr5	15203424	15203712
Chr5	15436662	15436989
Chr5	15900703	15900853
Chr5	16204777	16205105
Chr5	16557723	16557822
Chr5	17542258	17543705
Chr5	18627522	18627765
Chr5	18717669	18717789
Chr5	19504639	19505229
Chr5	19505332	19505726
Chr5	19714090	19714329
Chr5	20129826	20130144
Chr5	22706041	22706148
Chr5	24723505	24723658
Chr5	25440558	25440648
Chr5	25657490	25657745

## Sheet: DME maternal regions
Chr1	255843	255965
Chr1	1344496	1344553
Chr1	1598298	1598627
Chr1	1676659	1676814
Chr1	2993702	2993785
Chr1	3343776	3343833
Chr1	3926392	3926818
Chr1	3982482	3983049
Chr1	4415641	4416057
Chr1	4595106	4595545
Chr1	4860407	4860616
Chr1	5101723	5101783
Chr1	5171910	5172061
Chr1	5975457	5975632
Chr1	6235769	6236201
Chr1	6380592	6380956
Chr1	6426292	6426544
Chr1	6472749	6473149
Chr1	6473274	6473355
Chr1	6574242	6574970
Chr1	6640384	6640920
Chr1	7394343	7394637
Chr1	7709602	7709996
Chr1	7710310	7710554
Chr1	7710636	7711035
Chr1	7766454	7766509
Chr1	7981042	7981323
Chr1	8035718	8036160
Chr1	8043905	8043976
Chr1	8237798	8238122
Chr1	8681936	8681989
Chr1	9000896	9001362
Chr1	9126133	9126912
Chr1	9137843	9138185
Chr1	9187963	9188582
Chr1	9204150	9204555
Chr1	9629980	9630265
Chr1	9630334	9630858
Chr1	9758735	9759568
Chr1	9778445	9778601
Chr1	9909221	9909434
Chr1	10383185	10384109
Chr1	10506542	10506753
Chr1	10867096	10867504
Chr1	10966004	10966188
Chr1	11027784	11028154
Chr1	11259080	11259724
Chr1	11367474	11368598
Chr1	11452606	11452693
Chr1	11452964	11453087
Chr1	11660878	11662110
Chr1	11666355	11666511
Chr1	11733265	11734135
Chr1	11734240	11734976
Chr1	11783313	11783510
Chr1	11806213	11806414
Chr1	11807768	11807887
Chr1	11816997	11817275
Chr1	11839706	11839767
Chr1	11857113	11857566
Chr1	11992160	11992246
Chr1	11992370	11992641
Chr1	12012835	12014133
Chr1	12021799	12022111
Chr1	12034196	12035124
Chr1	12035186	12035696
Chr1	12037896	12038240
Chr1	12038362	12039031
Chr1	12041523	12041869
Chr1	12062921	12063295
Chr1	12070745	12071276
Chr1	12172547	12172706
Chr1	12184683	12184801
Chr1	12186936	12187119
Chr1	12298962	12299219
Chr1	12299665	12300398
Chr1	12317590	12318286
Chr1	12444030	12445851
Chr1	12445921	12446557
Chr1	12466358	12466578
Chr1	12466641	12467839
Chr1	12468409	12468968
Chr1	12469113	12469238
Chr1	12469289	12469932
Chr1	12508661	12509588
Chr1	12510339	12512487
Chr1	12554793	12555919
Chr1	12558019	12558714
Chr1	12578219	12578272
Chr1	12580577	12580871
Chr1	12580878	12581320
Chr1	12581436	12581819
Chr1	12603875	12604036
Chr1	12615033	12615432
Chr1	12633181	12633404
Chr1	12643293	12643764
Chr1	12643831	12644115
Chr1	12691590	12691650
Chr1	12703834	12704001
Chr1	12734430	12735058
Chr1	12738418	12739079
Chr1	12894658	12894867
Chr1	12900457	12901049
Chr1	12918921	12918976
Chr1	12926303	12927644
Chr1	12928014	12928532
Chr1	12928664	12929089
Chr1	12929180	12929524
Chr1	12929657	12930040
Chr1	12930347	12932666
Chr1	13015469	13015715
Chr1	13025795	13025955
Chr1	13028297	13028519
Chr1	13043380	13044637
Chr1	13067965	13068549
Chr1	13069004	13069343
Chr1	13081265	13081498
Chr1	13081917	13082517
Chr1	13082518	13082747
Chr1	13083025	13083373
Chr1	13083544	13083826
Chr1	13084979	13085363
Chr1	13086410	13087372
Chr1	13097494	13097872
Chr1	13107040	13108059
Chr1	13109058	13109555
Chr1	13147547	13147662
Chr1	13151235	13151436
Chr1	13234839	13235123
Chr1	13242985	13243221
Chr1	13243966	13246045
Chr1	13246156	13246790
Chr1	13246872	13247111
Chr1	13248050	13248845
Chr1	13249447	13249600
Chr1	13251203	13251830
Chr1	13263861	13264129
Chr1	13283555	13283859
Chr1	13283977	13284341
Chr1	13284406	13284901
Chr1	13285127	13285224
Chr1	13285408	13285968
Chr1	13288011	13288168
Chr1	13288785	13289018
Chr1	13291478	13292410
Chr1	13297114	13297522
Chr1	13303321	13303522
Chr1	13304080	13305354
Chr1	13305921	13306054
Chr1	13310402	13311168
Chr1	13355054	13355320
Chr1	13355425	13356162
Chr1	13356532	13357090
Chr1	13386125	13387162
Chr1	13422070	13423519
Chr1	13424224	13425616
Chr1	13430572	13431263
Chr1	13461403	13461980
Chr1	13463308	13463697
Chr1	13473769	13474092
Chr1	13520737	13521719
Chr1	13524294	13524611
Chr1	13527232	13528119
Chr1	13583552	13583628
Chr1	13584248	13584647
Chr1	13585040	13585193
Chr1	13643769	13644110
Chr1	13717433	13717614
Chr1	13759738	13760159
Chr1	13808649	13808837
Chr1	13966390	13966790
Chr1	14018342	14018591
Chr1	14033629	14033929
Chr1	14151411	14151562
Chr1	14153065	14153251
Chr1	14154680	14154746
Chr1	14169433	14169577
Chr1	14310010	14310420
Chr1	15614384	15614648
Chr1	15644624	15644676
Chr1	15888049	15888359
Chr1	15888537	15889247
Chr1	15890606	15890958
Chr1	15907622	15907745
Chr1	15908409	15909334
Chr1	15921302	15922211
Chr1	15941126	15942988
Chr1	15944948	15945381
Chr1	15971120	15971309
Chr1	15971498	15971731
Chr1	15971935	15972032
Chr1	15992583	15993279
Chr1	15995143	15995538
Chr1	16005013	16005947
Chr1	16009100	16009411
Chr1	16009486	16009801
Chr1	16034703	16036025
Chr1	16067656	16069177
Chr1	16125125	16125334
Chr1	16142995	16143349
Chr1	16169391	16169449
Chr1	16169596	16171461
Chr1	16181738	16181905
Chr1	16186880	16186985
Chr1	16187056	16187149
Chr1	16187412	16187646
Chr1	16188312	16188917
Chr1	16231675	16231997
Chr1	16247420	16247812
Chr1	16249409	16249961
Chr1	16250694	16250916
Chr1	16256325	16257051
Chr1	16260444	16260778
Chr1	16340278	16340935
Chr1	16342013	16342529
Chr1	16357945	16358582
Chr1	16358890	16358974
Chr1	16364669	16364939
Chr1	16451334	16451693
Chr1	16452357	16452769
Chr1	16551124	16551474
Chr1	16594649	16596125
Chr1	16600639	16601301
Chr1	16601952	16602677
Chr1	16603370	16603636
Chr1	16605175	16605357
Chr1	16606266	16607073
Chr1	16607153	16607241
Chr1	16611259	16612779
Chr1	16614932	16615561
Chr1	16666547	16666775
Chr1	16670480	16670628
Chr1	16671518	16672932
Chr1	16706466	16707302
Chr1	16707613	16707874
Chr1	16710264	16711180
Chr1	16770001	16770152
Chr1	16770239	16770711
Chr1	16773512	16774331
Chr1	16790702	16791762
Chr1	16796917	16796998
Chr1	16841150	16842323
Chr1	16842862	16843309
Chr1	16843471	16843843
Chr1	16863185	16863405
Chr1	16878919	16878985
Chr1	16929953	16930700
Chr1	16952440	16953013
Chr1	16953226	16953320
Chr1	16953464	16954126
Chr1	16974928	16975013
Chr1	16975075	16975282
Chr1	17016851	17020353
Chr1	17072125	17072564
Chr1	17077009	17077253
Chr1	17082927	17083057
Chr1	17091829	17092136
Chr1	17103197	17103275
Chr1	17104631	17104748
Chr1	17110346	17110506
Chr1	17201369	17201775
Chr1	17250439	17250805
Chr1	17305708	17305968
Chr1	17306015	17306136
Chr1	17403100	17403642
Chr1	17404362	17404651
Chr1	17405405	17405456
Chr1	17415073	17415769
Chr1	17415956	17416241
Chr1	17502779	17503081
Chr1	17548178	17548341
Chr1	17565830	17565965
Chr1	17573426	17573743
Chr1	17577226	17577489
Chr1	17624288	17624583
Chr1	17656093	17656595
Chr1	17667438	17667858
Chr1	17727499	17727817
Chr1	17838240	17838438
Chr1	17899054	17899235
Chr1	17937755	17937991
Chr1	18089029	18090271
Chr1	18094121	18094918
Chr1	18130392	18131044
Chr1	18131891	18132036
Chr1	18269757	18272168
Chr1	18355991	18356196
Chr1	18420982	18421189
Chr1	18457350	18457774
Chr1	18507169	18507540
Chr1	18600200	18600569
Chr1	18765851	18766140
Chr1	18874157	18874340
Chr1	18885855	18885975
Chr1	19024102	19024411
Chr1	19073407	19073948
Chr1	19372496	19372953
Chr1	19389612	19389812
Chr1	19399882	19400170
Chr1	19403581	19403780
Chr1	19426527	19426840
Chr1	19593014	19593679
Chr1	19636443	19636606
Chr1	19797966	19798227
Chr1	19822898	19823629
Chr1	19876151	19876228
Chr1	20398956	20399810
Chr1	20437871	20437955
Chr1	20470107	20470416
Chr1	20777020	20778020
Chr1	20795238	20796491
Chr1	20926311	20926643
Chr1	20926797	20927431
Chr1	21018783	21019030
Chr1	21080640	21080983
Chr1	21103381	21103730
Chr1	21215664	21216667
Chr1	21311806	21311966
Chr1	21368647	21369083
Chr1	21374340	21375171
Chr1	21398441	21398983
Chr1	21400959	21401931
Chr1	21402049	21402297
Chr1	21444036	21444269
Chr1	21518449	21518628
Chr1	21630852	21631110
Chr1	21729472	21731528
Chr1	21755946	21756292
Chr1	21872733	21873451
Chr1	22060375	22060479
Chr1	22107228	22107947
Chr1	22108392	22108544
Chr1	22207140	22207734
Chr1	22482718	22482942
Chr1	22889284	22889417
Chr1	23021214	23021322
Chr1	23096204	23097330
Chr1	23140584	23141091
Chr1	23393714	23394175
Chr1	23462597	23462661
Chr1	23856240	23856570
Chr1	23883895	23883950
Chr1	24264838	24265387
Chr1	24409581	24409816
Chr1	24532079	24532183
Chr1	24575799	24576313
Chr1	24875529	24875620
Chr1	24877096	24877190
Chr1	24897356	24897525
Chr1	24956701	24957029
Chr1	25245249	25245511
Chr1	25594437	25594655
Chr1	25879496	25879598
Chr1	25971776	25972067
Chr1	26031397	26031943
Chr1	26032074	26032274
Chr1	26084083	26084266
Chr1	26179748	26180046
Chr1	26425659	26426197
Chr1	26604243	26604403
Chr1	26883549	26883775
Chr1	27684821	27685245
Chr1	28312032	28312257
Chr1	28581997	28582140
Chr1	28707229	28707310
Chr1	29265620	29265752
Chr1	29312721	29313024
Chr1	29526851	29527059
Chr1	29769255	29769499
Chr1	29769574	29769999
Chr2	99825	100018
Chr2	179801	180049
Chr2	204441	204712
Chr2	205213	205503
Chr2	314710	315164
Chr2	350392	350667
Chr2	379409	379487
Chr2	440491	440592
Chr2	448214	448482
Chr2	455728	456319
Chr2	486043	486252
Chr2	492428	492516
Chr2	560166	560378
Chr2	601834	602119
Chr2	602890	603009
Chr2	623584	624020
Chr2	667737	668074
Chr2	721414	721574
Chr2	768202	768449
Chr2	898219	899408
Chr2	904744	905316
Chr2	925039	925715
Chr2	987375	987882
Chr2	1017539	1017715
Chr2	1075603	1076169
Chr2	1107204	1107372
Chr2	1123768	1123994
Chr2	1154820	1154876
Chr2	1167364	1168099
Chr2	1168188	1168467
Chr2	1179195	1179410
Chr2	1242685	1243257
Chr2	1243374	1243488
Chr2	1246373	1246803
Chr2	1278017	1278094
Chr2	1286909	1287232
Chr2	1287525	1287667
Chr2	1293994	1295209
Chr2	1295489	1296643
Chr2	1297363	1297751
Chr2	1304705	1305524
Chr2	1306231	1306674
Chr2	1308763	1309399
Chr2	1311824	1311875
Chr2	1326530	1327062
Chr2	1342814	1343133
Chr2	1404474	1404575
Chr2	1408498	1409215
Chr2	1422498	1422735
Chr2	1441230	1441824
Chr2	1456708	1459359
Chr2	1460978	1461484
Chr2	1464987	1465563
Chr2	1466036	1466584
Chr2	1468650	1468788
Chr2	1482611	1482806
Chr2	1482872	1484117
Chr2	1484888	1485310
Chr2	1579168	1579521
Chr2	1587156	1587625
Chr2	1602218	1602478
Chr2	1615997	1616082
Chr2	1652727	1653126
Chr2	1663454	1663560
Chr2	1709166	1709894
Chr2	1729917	1729971
Chr2	1776777	1776846
Chr2	1792887	1793747
Chr2	1857835	1858758
Chr2	1917198	1917684
Chr2	1937731	1937856
Chr2	1946389	1946526
Chr2	1961954	1962425
Chr2	2019164	2019720
Chr2	2020066	2020656
Chr2	2020722	2020910
Chr2	2022321	2022601
Chr2	2059700	2060207
Chr2	2061271	2062651
Chr2	2066544	2066695
Chr2	2090149	2090853
Chr2	2137721	2138421
Chr2	2152226	2152303
Chr2	2152453	2153058
Chr2	2153195	2153474
Chr2	2154802	2155601
Chr2	2158435	2158684
Chr2	2158829	2159183
Chr2	2161213	2161394
Chr2	2185570	2186038
Chr2	2193466	2193870
Chr2	2212860	2213132
Chr2	2213232	2213465
Chr2	2213609	2213842
Chr2	2217617	2217932
Chr2	2218251	2218781
Chr2	2219007	2219433
Chr2	2226095	2226782
Chr2	2240277	2240987
Chr2	2246467	2246827
Chr2	2249770	2250061
Chr2	2284232	2284523
Chr2	2290686	2290749
Chr2	2293587	2294135
Chr2	2318855	2319154
Chr2	2319516	2319647
Chr2	2321126	2321691
Chr2	2330882	2331998
Chr2	2343659	2343822
Chr2	2413679	2414415
Chr2	2424290	2424558
Chr2	2456143	2456350
Chr2	2471023	2471282
Chr2	2515487	2515788
Chr2	2516087	2516401
Chr2	2560670	2560893
Chr2	2561004	2561152
Chr2	2607186	2607782
Chr2	2607848	2607959
Chr2	2637010	2637308
Chr2	2727671	2727792
Chr2	2728476	2728963
Chr2	2744382	2744621
Chr2	2821255	2821661
Chr2	2821856	2822825
Chr2	2823490	2824067
Chr2	2853313	2854588
Chr2	2869934	2870153
Chr2	2871107	2871199
Chr2	2886346	2886652
Chr2	2887224	2888000
Chr2	2890207	2890706
Chr2	2985797	2986780
Chr2	2987038	2988201
Chr2	3000410	3000641
Chr2	3005827	3006290
Chr2	3006456	3006583
Chr2	3030405	3030577
Chr2	3167426	3167562
Chr2	3530555	3531218
Chr2	3778694	3779069
Chr2	3799385	3799967
Chr2	3802285	3802774
Chr2	3985316	3985396
Chr2	3994649	3995113
Chr2	3995165	3995507
Chr2	4022205	4023311
Chr2	4034129	4034853
Chr2	4048257	4048599
Chr2	4079971	4081149
Chr2	4101560	4103224
Chr2	4103368	4103596
Chr2	4143479	4143570
Chr2	4144424	4144480
Chr2	4146855	4147810
Chr2	4269861	4270882
Chr2	4271968	4272213
Chr2	4273075	4273544
Chr2	4297438	4297902
Chr2	4313357	4313503
Chr2	4325749	4325956
Chr2	4331495	4332025
Chr2	4361364	4361737
Chr2	4554800	4555151
Chr2	4590338	4591313
Chr2	4647016	4647368
Chr2	4741790	4742057
Chr2	4742646	4742704
Chr2	4746812	4747020
Chr2	4750031	4750116
Chr2	4758718	4759159
Chr2	4761504	4761708
Chr2	4766001	4766392
Chr2	4769310	4770107
Chr2	4772210	4772314
Chr2	4785761	4786370
Chr2	4787211	4787846
Chr2	4793512	4794773
Chr2	4829486	4829731
Chr2	4832326	4832984
Chr2	4941475	4942073
Chr2	4947669	4947725
Chr2	5002318	5003170
Chr2	5009251	5010030
Chr2	5023183	5023474
Chr2	5053670	5054017
Chr2	5054411	5054475
Chr2	5056596	5056822
Chr2	5057481	5057939
Chr2	5083952	5084538
Chr2	5178048	5179039
Chr2	5179192	5179733
Chr2	5293045	5293106
Chr2	5296076	5296308
Chr2	5316331	5316707
Chr2	5318423	5318938
Chr2	5324015	5324387
Chr2	5406179	5406383
Chr2	5409138	5409324
Chr2	5422374	5422806
Chr2	5423560	5424308
Chr2	5427494	5427589
Chr2	5427793	5427875
Chr2	5430207	5430920
Chr2	5439031	5439126
Chr2	5461960	5462274
Chr2	5505792	5506511
Chr2	5506649	5506926
Chr2	5509840	5511021
Chr2	5542171	5542474
Chr2	5588736	5588864
Chr2	5592218	5592381
Chr2	5609616	5609839
Chr2	5662625	5662683
Chr2	5803304	5804037
Chr2	5861182	5861282
Chr2	5866071	5866502
Chr2	5925937	5925992
Chr2	5934278	5934484
Chr2	5944135	5944347
Chr2	5945652	5946055
Chr2	5946166	5946230
Chr2	5946406	5947232
Chr2	5982956	5983025
Chr2	6005132	6005926
Chr2	6013814	6014008
Chr2	6048354	6048873
Chr2	6088967	6089271
Chr2	6180472	6180760
Chr2	6191367	6191588
Chr2	6196493	6196947
Chr2	6197022	6197116
Chr2	6227766	6227854
Chr2	6361977	6362231
Chr2	6371255	6371859
Chr2	6373046	6373290
Chr2	6379313	6380270
Chr2	6402712	6402839
Chr2	6439888	6440123
Chr2	6450675	6450906
Chr2	6472799	6473109
Chr2	6494836	6496199
Chr2	6497695	6497926
Chr2	6500056	6500279
Chr2	6517550	6518365
Chr2	6538255	6538506
Chr2	6548521	6548793
Chr2	6636641	6637575
Chr2	6730987	6731890
Chr2	6787027	6787113
Chr2	6859716	6860051
Chr2	6860379	6861158
Chr2	6902298	6902401
Chr2	6948594	6948903
Chr2	6953261	6953774
Chr2	6968022	6968647
Chr2	6979590	6979733
Chr2	7032526	7032719
Chr2	7084999	7085327
Chr2	7135943	7136263
Chr2	7145844	7146941
Chr2	7158057	7158183
Chr2	7167026	7167202
Chr2	7167773	7168256
Chr2	7171122	7171656
Chr2	7173031	7173110
Chr2	7203272	7203871
Chr2	7204193	7204797
Chr2	7240583	7241519
Chr2	7251380	7251912
Chr2	7291830	7291976
Chr2	7297881	7297987
Chr2	7299071	7299128
Chr2	7350177	7350336
Chr2	7440276	7440361
Chr2	7447052	7447646
Chr2	7503884	7504446
Chr2	7540013	7540505
Chr2	7549144	7549277
Chr2	7595241	7595766
Chr2	7729408	7729527
Chr2	7785710	7785796
Chr2	7814551	7815446
Chr2	7844115	7844607
Chr2	7844667	7845297
Chr2	7875310	7875414
Chr2	7881423	7882030
Chr2	7883778	7883905
Chr2	7900556	7900904
Chr2	7917200	7917283
Chr2	8028379	8028514
Chr2	8099755	8099865
Chr2	8100250	8100423
Chr2	8104315	8104819
Chr2	8157597	8157905
Chr2	8299835	8300498
Chr2	8437326	8437730
Chr2	8437797	8438300
Chr2	8452214	8452799
Chr2	8453415	8454127
Chr2	8536577	8536737
Chr2	8537722	8538224
Chr2	8538412	8538947
Chr2	8575052	8575502
Chr2	8642165	8642334
Chr2	9263496	9264102
Chr2	9762659	9763336
Chr2	9827999	9828269
Chr2	10351429	10351563
Chr2	10588684	10588998
Chr2	10621612	10621933
Chr2	10646243	10646475
Chr2	10842173	10842249
Chr2	11298264	11298529
Chr2	11619474	11619680
Chr2	11643499	11643855
Chr2	12786781	12786931
Chr2	12979489	12979814
Chr2	13031321	13031621
Chr2	13031674	13032670
Chr2	13848584	13848634
Chr2	13904270	13904425
Chr2	14311599	14311677
Chr2	14407910	14408394
Chr2	14716343	14716555
Chr2	16370554	16370855
Chr2	16713807	16714177
Chr2	16834413	16834743
Chr2	16957368	16957436
Chr2	17418329	17418597
Chr2	17418651	17419416
Chr2	17530823	17530966
Chr2	17675993	17676137
Chr2	18054241	18054309
Chr2	18890273	18890446
Chr2	18891069	18891294
Chr3	1166571	1166662
Chr3	1336608	1336689
Chr3	1675050	1675370
Chr3	2336534	2336889
Chr3	2430161	2430594
Chr3	2570330	2570589
Chr3	2617149	2617427
Chr3	2920110	2920172
Chr3	3188561	3188880
Chr3	3205026	3205396
Chr3	3545022	3545118
Chr3	3664275	3665726
Chr3	3742657	3743731
Chr3	3837060	3837811
Chr3	4087306	4087535
Chr3	4796055	4796453
Chr3	5164704	5164903
Chr3	5528959	5529163
Chr3	6100520	6100845
Chr3	7040403	7041482
Chr3	7200651	7200966
Chr3	7293586	7293799
Chr3	7565696	7566143
Chr3	7566400	7566531
Chr3	7566665	7566890
Chr3	7600217	7600355
Chr3	7634513	7634848
Chr3	7845337	7845395
Chr3	7903275	7903375
Chr3	7903376	7903636
Chr3	7924329	7924446
Chr3	7981445	7981619
Chr3	8200062	8200138
Chr3	8219279	8220209
Chr3	8302125	8302281
Chr3	8367945	8368210
Chr3	8371560	8371935
Chr3	8492171	8492277
Chr3	8547215	8547862
Chr3	8623652	8624026
Chr3	8654286	8654508
Chr3	8873282	8873440
Chr3	8903536	8903703
Chr3	8944951	8945072
Chr3	9142058	9143580
Chr3	9197671	9197772
Chr3	9257392	9257518
Chr3	9335244	9335395
Chr3	9347676	9348024
Chr3	9576408	9576486
Chr3	9702728	9703149
Chr3	9815650	9816114
Chr3	9967554	9967708
Chr3	10021181	10021490
Chr3	10033299	10033366
Chr3	10044694	10044961
Chr3	10190962	10191304
Chr3	10200910	10201257
Chr3	10453676	10453753
Chr3	10453974	10454152
Chr3	10847562	10847643
Chr3	10854257	10854553
Chr3	10854686	10854881
Chr3	10860376	10860597
Chr3	10942587	10942950
Chr3	10946217	10946290
Chr3	10946378	10946735
Chr3	10946736	10947447
Chr3	10955142	10955708
Chr3	10997999	10998384
Chr3	11021773	11021900
Chr3	11022061	11022171
Chr3	11025344	11026197
Chr3	11026466	11026837
Chr3	11027863	11028168
Chr3	11053122	11053355
Chr3	11064606	11065050
Chr3	11101158	11101304
Chr3	11112621	11113582
Chr3	11135150	11135603
Chr3	11152308	11153492
Chr3	11228715	11229228
Chr3	11229461	11229588
Chr3	11230858	11230923
Chr3	11231007	11232203
Chr3	11232428	11232931
Chr3	11233303	11233804
Chr3	11263353	11263822
Chr3	11272325	11272685
Chr3	11360723	11361071
Chr3	11361238	11361471
Chr3	11361853	11362117
Chr3	11375032	11375152
Chr3	11425072	11425377
Chr3	11431135	11431742
Chr3	11469615	11470134
Chr3	11477886	11478707
Chr3	11504239	11505299
Chr3	11534693	11534898
Chr3	11718069	11718946
Chr3	11719429	11719643
Chr3	11735888	11736084
Chr3	11743511	11743637
Chr3	11743781	11744153
Chr3	11762430	11762509
Chr3	11766095	11766387
Chr3	11772172	11772640
Chr3	11785479	11785941
Chr3	11809085	11809481
Chr3	11888170	11888796
Chr3	11891968	11892540
Chr3	11892641	11893161
Chr3	11980447	11981303
Chr3	11981837	11982140
Chr3	12075334	12075490
Chr3	12075604	12075714
Chr3	12140780	12140953
Chr3	12150952	12151698
Chr3	12237389	12237543
Chr3	12237975	12238138
Chr3	12238561	12239090
Chr3	12239894	12240571
Chr3	12309598	12309925
Chr3	12350043	12350442
Chr3	12398242	12398848
Chr3	12452634	12452788
Chr3	12452848	12453303
Chr3	12458371	12458892
Chr3	12486451	12487692
Chr3	12559017	12559386
Chr3	12560045	12560505
Chr3	12562044	12562169
Chr3	12590355	12590556
Chr3	12625076	12625132
Chr3	12653671	12654054
Chr3	12809136	12809203
Chr3	12818527	12818629
Chr3	12818959	12819097
Chr3	12819469	12819583
Chr3	12819637	12819734
Chr3	12823401	12824350
Chr3	12865112	12865250
Chr3	12865565	12866229
Chr3	12867588	12868579
Chr3	12872783	12873277
Chr3	12882656	12883062
Chr3	12905007	12905289
Chr3	12905482	12906562
Chr3	12910592	12910745
Chr3	13037267	13037688
Chr3	13042847	13043259
Chr3	13068545	13068703
Chr3	13068870	13069798
Chr3	13071372	13072120
Chr3	13152669	13153319
Chr3	13217450	13217646
Chr3	13217968	13218361
Chr3	13218432	13218835
Chr3	13221768	13222008
Chr3	13230408	13230878
Chr3	13235143	13236356
Chr3	13257701	13258321
Chr3	13268295	13268697
Chr3	13269000	13269495
Chr3	13287817	13288025
Chr3	13303195	13303693
Chr3	13306495	13307440
Chr3	13308368	13312390
Chr3	13387480	13387558
Chr3	13481100	13481945
Chr3	13530905	13531092
Chr3	13531918	13532370
Chr3	13575397	13575736
Chr3	14096194	14096522
Chr3	14284849	14284979
Chr3	14311720	14312395
Chr3	14318941	14319343
Chr3	14591162	14591964
Chr3	14592096	14592356
Chr3	14633559	14633783
Chr3	14633898	14633992
Chr3	14651749	14652077
Chr3	14742931	14743533
Chr3	14743534	14743876
Chr3	14764687	14765064
Chr3	14765554	14765817
Chr3	14911304	14911485
Chr3	14911727	14912391
Chr3	14927377	14928048
Chr3	14989383	14990227
Chr3	14990408	14991344
Chr3	15009705	15010179
Chr3	15027032	15027396
Chr3	15029274	15030059
Chr3	15050637	15050877
Chr3	15087169	15088165
Chr3	15132618	15133605
Chr3	15232389	15232455
Chr3	15232930	15233335
Chr3	15270888	15271012
Chr3	15291844	15292503
Chr3	15294071	15294813
Chr3	15313471	15313631
Chr3	15313761	15314181
Chr3	15340567	15340718
Chr3	15347119	15347685
Chr3	15347748	15348124
Chr3	15365590	15365666
Chr3	15365836	15367030
Chr3	15394350	15395867
Chr3	15396009	15396978
Chr3	15504765	15505260
Chr3	15508955	15509301
Chr3	15610829	15611389
Chr3	15611450	15613133
Chr3	15613996	15614049
Chr3	15667417	15667628
Chr3	15676135	15676363
Chr3	15677299	15677926
Chr3	15678203	15678507
Chr3	15683288	15683458
Chr3	15698346	15698848
Chr3	15704422	15704616
Chr3	15704825	15705311
Chr3	15786298	15786427
Chr3	15811232	15812556
Chr3	15832755	15833178
Chr3	15871685	15872342
Chr3	15873398	15873615
Chr3	15876124	15877585
Chr3	15892966	15893437
Chr3	15893642	15894180
Chr3	15894364	15895097
Chr3	15895185	15896325
Chr3	15897639	15897860
Chr3	15917587	15918028
Chr3	15946196	15946791
Chr3	15948054	15948199
Chr3	15954080	15954522
Chr3	15957244	15958238
Chr3	15966846	15967924
Chr3	15975955	15976057
Chr3	16005215	16005932
Chr3	16051835	16052202
Chr3	16082674	16082979
Chr3	16114294	16114829
Chr3	16129686	16130202
Chr3	16146414	16146767
Chr3	16204306	16204794
Chr3	16227783	16228009
Chr3	16266526	16266632
Chr3	16321190	16321835
Chr3	16322025	16322167
Chr3	16408162	16408804
Chr3	16412283	16412483
Chr3	16456048	16456311
Chr3	16456907	16457033
Chr3	16479805	16480072
Chr3	16512056	16512174
Chr3	16512455	16512528
Chr3	16551021	16551511
Chr3	16606727	16607144
Chr3	16852057	16852584
Chr3	16854855	16854931
Chr3	16855133	16855271
Chr3	16934253	16934933
Chr3	16934985	16935670
Chr3	17011060	17011210
Chr3	17098415	17099240
Chr3	17099742	17100277
Chr3	17100442	17101456
Chr3	17321188	17321581
Chr3	17586862	17587419
Chr3	17740900	17741421
Chr3	17741523	17742245
Chr3	17775818	17776490
Chr3	17928535	17929059
Chr3	17929134	17929232
Chr3	17929294	17929376
Chr3	18015037	18015208
Chr3	18180014	18180091
Chr3	18357553	18357740
Chr3	18488624	18488769
Chr3	18543401	18543633
Chr3	18543754	18543994
Chr3	18545209	18545666
Chr3	18811895	18812241
Chr3	18982797	18983105
Chr3	19142931	19143019
Chr3	20055796	20055914
Chr3	20106634	20106928
Chr3	20127193	20127937
Chr3	20209378	20209556
Chr3	20233598	20233936
Chr3	20234139	20234327
Chr3	20234438	20235097
Chr3	20763781	20764223
Chr3	21363608	21363746
Chr3	21437579	21437762
Chr3	21655906	21655958
Chr3	22477326	22477403
Chr3	23067226	23067488
Chr4	30407	30857
Chr4	136051	136512
Chr4	157839	158545
Chr4	237295	238002
Chr4	297872	298317
Chr4	521827	522171
Chr4	738580	738657
Chr4	914382	914600
Chr4	918363	918478
Chr4	934309	934551
Chr4	1026723	1027327
Chr4	1091018	1091234
Chr4	1223941	1224152
Chr4	1236306	1236736
Chr4	1371831	1372068
Chr4	1481164	1481374
Chr4	1485393	1485842
Chr4	1486578	1486952
Chr4	1586079	1586447
Chr4	1598098	1598722
Chr4	1602454	1602838
Chr4	1610697	1611257
Chr4	1774699	1775627
Chr4	1852914	1853927
Chr4	1854010	1855006
Chr4	1877976	1878368
Chr4	1882868	1883071
Chr4	1883878	1884034
Chr4	1899228	1899610
Chr4	1938549	1938969
Chr4	1961374	1961877
Chr4	1973955	1974323
Chr4	2018582	2018919
Chr4	2029605	2029814
Chr4	2049855	2050618
Chr4	2084936	2085018
Chr4	2088275	2089021
Chr4	2097967	2098057
Chr4	2101394	2101527
Chr4	2120840	2121336
Chr4	2264452	2267567
Chr4	2269571	2270233
Chr4	2293209	2295765
Chr4	2311253	2311719
Chr4	2398757	2399770
Chr4	2457932	2459275
Chr4	2467497	2467850
Chr4	2470045	2471540
Chr4	2526171	2527468
Chr4	2528849	2528980
Chr4	2535857	2535936
Chr4	2547552	2547786
Chr4	2663501	2663868
Chr4	2689517	2690090
Chr4	2690361	2690759
Chr4	2724184	2724732
Chr4	2724854	2725421
Chr4	2822522	2822707
Chr4	2840591	2840819
Chr4	2840905	2841028
Chr4	2841533	2841686
Chr4	2986035	2987234
Chr4	3521833	3522182
Chr4	3770543	3771365
Chr4	3771548	3772698
Chr4	4081643	4081870
Chr4	4084579	4084742
Chr4	4649001	4649114
Chr4	4800999	4801426
Chr4	4844467	4845206
Chr4	4845882	4846666
Chr4	4847852	4848625
Chr4	4866300	4866372
Chr4	4880569	4880901
Chr4	4918819	4920081
Chr4	4921624	4921812
Chr4	4921957	4923771
Chr4	4955329	4955405
Chr4	4980199	4980261
Chr4	5087221	5087275
Chr4	5119128	5119190
Chr4	5124178	5124494
Chr4	5190440	5190597
Chr4	5190658	5190883
Chr4	5190977	5191763
Chr4	5200147	5200459
Chr4	5229680	5230140
Chr4	5245630	5245976
Chr4	5257047	5257324
Chr4	5276774	5277122
Chr4	5300984	5301337
Chr4	5332291	5332517
Chr4	5350791	5351230
Chr4	5381275	5381643
Chr4	5403109	5403250
Chr4	5408378	5408583
Chr4	5438521	5438670
Chr4	5450338	5450699
Chr4	5467078	5468007
Chr4	5468233	5468288
Chr4	5472584	5473292
Chr4	5546472	5547294
Chr4	5556667	5557095
Chr4	5606369	5606518
Chr4	5619215	5619863
Chr4	5619914	5620882
Chr4	5672250	5672354
Chr4	5699288	5699498
Chr4	5701949	5702378
Chr4	5702440	5702550
Chr4	5705380	5705942
Chr4	5791506	5791823
Chr4	5794075	5794342
Chr4	5808684	5809705
Chr4	5844591	5844963
Chr4	5928271	5928965
Chr4	5992124	5992491
Chr4	5995920	5996656
Chr4	5996756	5997083
Chr4	5997149	5997235
Chr4	6006260	6006708
Chr4	6032307	6032410
Chr4	6046869	6047514
Chr4	6091582	6092059
Chr4	6098593	6099779
Chr4	6141119	6142034
Chr4	6157161	6157470
Chr4	6205448	6205728
Chr4	6219126	6219361
Chr4	6302867	6303421
Chr4	6342901	6343132
Chr4	6349974	6350375
Chr4	6411900	6412146
Chr4	6479499	6479597
Chr4	6487437	6487746
Chr4	6670107	6671148
Chr4	6683179	6684504
Chr4	6786473	6786694
Chr4	6787780	6788036
Chr4	6793958	6794098
Chr4	6886076	6886296
Chr4	7013336	7013568
Chr4	7291395	7291464
Chr4	7322732	7322892
Chr4	7331295	7331532
Chr4	7345884	7346074
Chr4	7388482	7388852
Chr4	7423282	7423791
Chr4	7437736	7437911
Chr4	7437962	7438739
Chr4	7444377	7444695
Chr4	7524900	7525494
Chr4	7555345	7556237
Chr4	7562503	7562899
Chr4	7580995	7581225
Chr4	7634372	7634635
Chr4	7708188	7708433
Chr4	7811373	7811451
Chr4	7863278	7863354
Chr4	8292471	8292665
Chr4	8347334	8347454
Chr4	8458039	8458273
Chr4	8458569	8458623
Chr4	8536637	8536717
Chr4	8588400	8590395
Chr4	8596809	8598440
Chr4	8625051	8625378
Chr4	8707307	8707679
Chr4	8742105	8742343
Chr4	8772681	8772978
Chr4	8858767	8858973
Chr4	9025501	9025645
Chr4	9034002	9034058
Chr4	9086692	9086822
Chr4	9173265	9173327
Chr4	9216903	9217132
Chr4	9217212	9217442
Chr4	9282458	9282541
Chr4	9357258	9357369
Chr4	9598517	9598666
Chr4	9637273	9637585
Chr4	9675694	9675925
Chr4	9770621	9770687
Chr4	9927916	9928034
Chr4	9987534	9988274
Chr4	9989195	9989266
Chr4	10036799	10036922
Chr4	10050052	10050388
Chr4	10054380	10055054
Chr4	10156736	10157040
Chr4	10166643	10166697
Chr4	10647354	10647632
Chr4	10648592	10648675
Chr4	10928201	10928436
Chr4	10959660	10960231
Chr4	11148104	11149237
Chr4	11474070	11475015
Chr4	11765074	11765288
Chr4	11946193	11946486
Chr4	12261752	12261968
Chr4	12314983	12315090
Chr4	12570416	12570639
Chr4	12570725	12570778
Chr4	12570835	12571432
Chr4	12719842	12719909
Chr4	12750504	12751028
Chr4	12842290	12842535
Chr4	13038248	13038605
Chr4	14272389	14272659
Chr4	15160595	15160757
Chr4	15696325	15696715
Chr4	16054654	16054727
Chr4	16428282	16428435
Chr4	17227454	17227731
Chr4	18426057	18426744
Chr5	56639	56740
Chr5	317469	317588
Chr5	660677	661185
Chr5	724747	724940
Chr5	725015	725543
Chr5	1088033	1088275
Chr5	1109844	1110215
Chr5	1180971	1181101
Chr5	1411216	1411308
Chr5	1511165	1511506
Chr5	1812031	1813669
Chr5	1813810	1814694
Chr5	1815251	1815465
Chr5	3631119	3631318
Chr5	3659378	3659904
Chr5	3750478	3750682
Chr5	3945162	3945373
Chr5	4165814	4166166
Chr5	5761124	5761262
Chr5	6159411	6159565
Chr5	6159621	6159839
Chr5	6341542	6341625
Chr5	6438988	6439554
Chr5	6886226	6886444
Chr5	6906767	6906839
Chr5	7041308	7041548
Chr5	7041624	7042385
Chr5	7235596	7236089
Chr5	7344075	7344676
Chr5	7509280	7509461
Chr5	7512669	7512728
Chr5	7554110	7554343
Chr5	7709946	7710753
Chr5	7713624	7714169
Chr5	7728616	7729005
Chr5	7821561	7821829
Chr5	7829332	7829549
Chr5	7910347	7910549
Chr5	7934858	7935101
Chr5	8051850	8052213
Chr5	8133562	8133976
Chr5	8147939	8148249
Chr5	8156319	8156477
Chr5	8156542	8156799
Chr5	8272804	8272990
Chr5	8292910	8292991
Chr5	8340804	8340894
Chr5	8452567	8452677
Chr5	8505405	8505513
Chr5	8645621	8645742
Chr5	8645894	8645978
Chr5	8783336	8783748
Chr5	8810437	8810777
Chr5	8862927	8862992
Chr5	8872915	8873086
Chr5	8896147	8896250
Chr5	8911255	8911601
Chr5	8964860	8964951
Chr5	9013186	9013268
Chr5	9013334	9013457
Chr5	9048915	9049269
Chr5	9056605	9056914
Chr5	9061343	9061732
Chr5	9089984	9090713
Chr5	9090972	9091515
Chr5	9101951	9102341
Chr5	9140938	9141264
Chr5	9160641	9160768
Chr5	9161092	9161280
Chr5	9203876	9204426
Chr5	9231405	9231881
Chr5	9259443	9260298
Chr5	9260299	9260816
Chr5	9283620	9283990
Chr5	9284315	9284378
Chr5	9290062	9291070
Chr5	9302635	9302728
Chr5	9349155	9349331
Chr5	9349785	9350030
Chr5	9352221	9352747
Chr5	9392579	9392645
Chr5	9428604	9428868
Chr5	9471815	9472748
Chr5	9588615	9590112
Chr5	9595749	9596360
Chr5	9697508	9698253
Chr5	9698439	9698882
Chr5	9705058	9705444
Chr5	9721994	9722160
Chr5	9751596	9752455
Chr5	9759332	9759399
Chr5	9806677	9806913
Chr5	9808984	9809112
Chr5	9847010	9848149
Chr5	9937749	9937913
Chr5	9938080	9938438
Chr5	9972244	9973615
Chr5	10018928	10019379
Chr5	10019542	10019744
Chr5	10022543	10022884
Chr5	10022941	10023287
Chr5	10035591	10035844
Chr5	10041187	10041406
Chr5	10065662	10066163
Chr5	10066319	10067478
Chr5	10075293	10075748
Chr5	10081078	10081250
Chr5	10120298	10121350
Chr5	10166114	10166670
Chr5	10174399	10174574
Chr5	10216861	10217228
Chr5	10217293	10217453
Chr5	10217538	10218326
Chr5	10232973	10233440
Chr5	10277507	10278514
Chr5	10283237	10283453
Chr5	10392398	10392759
Chr5	10393563	10393978
Chr5	10415510	10415632
Chr5	10427918	10427998
Chr5	10448528	10449813
Chr5	10461920	10462156
Chr5	10528009	10528712
Chr5	10530488	10530787
Chr5	10538527	10538998
Chr5	10608273	10608362
Chr5	10635869	10635923
Chr5	10653724	10654227
Chr5	10654516	10654853
Chr5	10654907	10655850
Chr5	10795815	10796028
Chr5	10798630	10798991
Chr5	10827131	10827953
Chr5	10832247	10832576
Chr5	10832692	10832766
Chr5	10835885	10836006
Chr5	10836106	10836644
Chr5	10840258	10840984
Chr5	10865959	10866411
Chr5	10873277	10873452
Chr5	10893390	10893737
Chr5	10900514	10900959
Chr5	10900960	10901720
Chr5	10901811	10902272
Chr5	10905017	10905589
Chr5	10905872	10906333
Chr5	10914721	10914801
Chr5	10915101	10915717
Chr5	10917543	10917950
Chr5	10918454	10918903
Chr5	10919471	10920045
Chr5	11020383	11021258
Chr5	11333247	11333493
Chr5	11526290	11527344
Chr5	12076312	12076680
Chr5	12089699	12090612
Chr5	12093455	12093907
Chr5	12093969	12094482
Chr5	12274123	12274766
Chr5	12302344	12302667
Chr5	12303005	12303413
Chr5	12303475	12303974
Chr5	12307006	12307421
Chr5	12393178	12394213
Chr5	12418533	12418659
Chr5	12418851	12418911
Chr5	12420251	12420691
Chr5	12420909	12421170
Chr5	12421249	12421447
Chr5	12426999	12427158
Chr5	12491105	12492227
Chr5	12495856	12496347
Chr5	12547906	12548148
Chr5	12894588	12894807
Chr5	12900899	12900968
Chr5	12901262	12901603
Chr5	13051656	13052033
Chr5	13052490	13053286
Chr5	13053384	13053733
Chr5	13053830	13053957
Chr5	13059232	13059534
Chr5	13232114	13232673
Chr5	13239522	13239680
Chr5	13241045	13241306
Chr5	13343001	13343067
Chr5	13345899	13346003
Chr5	13346868	13346941
Chr5	13353091	13353663
Chr5	13353733	13353831
Chr5	13418804	13418977
Chr5	13552855	13553380
Chr5	13561424	13561476
Chr5	13606044	13606359
Chr5	13608814	13609023
Chr5	13609106	13609463
Chr5	13609534	13610530
Chr5	13610992	13611070
Chr5	13613636	13613841
Chr5	13619841	13620313
Chr5	13622896	13623822
Chr5	13629761	13630717
Chr5	13638741	13638868
Chr5	13654166	13654416
Chr5	13683162	13683344
Chr5	13683976	13684607
Chr5	13684670	13685398
Chr5	13688158	13690393
Chr5	13690651	13692955
Chr5	13693182	13693600
Chr5	13695776	13696743
Chr5	13703341	13703452
Chr5	13721289	13721465
Chr5	13728374	13728584
Chr5	13731125	13731316
Chr5	13773774	13774077
Chr5	13806877	13807301
Chr5	13817609	13818933
Chr5	13827074	13827180
Chr5	13860765	13860871
Chr5	13869307	13869636
Chr5	13869725	13869785
Chr5	13989694	13991148
Chr5	13991233	13991410
Chr5	13991813	13992208
Chr5	14013387	14013448
Chr5	14040830	14041347
Chr5	14062482	14062987
Chr5	14094061	14094249
Chr5	14098334	14098652
Chr5	14123651	14124127
Chr5	14138907	14139040
Chr5	14229904	14230244
Chr5	14264581	14264893
Chr5	14291930	14292089
Chr5	14556495	14557109
Chr5	14606162	14606651
Chr5	14623803	14624699
Chr5	14627249	14627956
Chr5	14654733	14655242
Chr5	14656064	14657025
Chr5	14667491	14667690
Chr5	14688476	14688681
Chr5	14746275	14746743
Chr5	14749429	14749719
Chr5	14785981	14786306
Chr5	14819762	14820205
Chr5	14869261	14869475
Chr5	14869736	14869901
Chr5	14870078	14870342
Chr5	14873043	14873420
Chr5	14873613	14874036
Chr5	14905655	14905769
Chr5	14905985	14906104
Chr5	14926532	14926885
Chr5	14932969	14933043
Chr5	14990241	14990686
Chr5	15049153	15049418
Chr5	15064549	15064779
Chr5	15259405	15260075
Chr5	15287211	15287629
Chr5	15326410	15326867
Chr5	15401501	15401567
Chr5	15447029	15447731
Chr5	15505015	15505231
Chr5	15536072	15536206
Chr5	15550536	15550654
Chr5	15599540	15599742
Chr5	15755260	15755463
Chr5	15830236	15830715
Chr5	15916388	15916585
Chr5	15942428	15942597
Chr5	15982580	15982910
Chr5	16015383	16015751
Chr5	16016077	16016183
Chr5	16048473	16048961
Chr5	16177868	16178430
Chr5	16204247	16204417
Chr5	16212134	16212326
Chr5	16417011	16417851
Chr5	16481159	16481397
Chr5	16556661	16556868
Chr5	16587982	16588190
Chr5	16599424	16599766
Chr5	16649881	16650136
Chr5	16736259	16736574
Chr5	16746749	16748468
Chr5	16856373	16857342
Chr5	16914675	16915318
Chr5	17018170	17018565
Chr5	17018936	17020285
Chr5	17088748	17088959
Chr5	17089164	17089302
Chr5	17089385	17089441
Chr5	17089503	17089640
Chr5	17106517	17106600
Chr5	17135051	17135314
Chr5	17190871	17191183
Chr5	17196825	17197093
Chr5	17201170	17201555
Chr5	17231965	17232186
Chr5	17232297	17232481
Chr5	17232482	17233211
Chr5	17233852	17234073
Chr5	17287893	17288018
Chr5	17301869	17302024
Chr5	17435855	17436152
Chr5	17437623	17437820
Chr5	17469568	17469776
Chr5	17644324	17644576
Chr5	17826837	17827404
Chr5	17926226	17926678
Chr5	18040384	18040447
Chr5	18106363	18106655
Chr5	18164923	18165070
Chr5	18512415	18512817
Chr5	18533771	18534181
Chr5	18539413	18540106
Chr5	18650386	18650538
Chr5	18726488	18726842
Chr5	18740141	18740401
Chr5	18901836	18902234
Chr5	18948669	18948826
Chr5	18948827	18949413
Chr5	18987859	18987962
Chr5	19024891	19025072
Chr5	19061258	19061415
Chr5	19063719	19063812
Chr5	19063931	19064242
Chr5	19114009	19114285
Chr5	19121893	19122075
Chr5	19493992	19494953
Chr5	19640205	19640567
Chr5	19687624	19687884
Chr5	19726346	19726458
Chr5	19751818	19751888
Chr5	20062306	20062524
Chr5	20127723	20129001
Chr5	20165874	20166328
Chr5	20314026	20314080
Chr5	20440810	20441344
Chr5	20472895	20473836
Chr5	20519851	20519951
Chr5	20556546	20556897
Chr5	20557524	20557645
Chr5	20559195	20559389
Chr5	20698805	20699006
Chr5	21100430	21100628
Chr5	21305730	21306150
Chr5	21315869	21316484
Chr5	21669902	21670121
Chr5	21942432	21942585
Chr5	21969327	21969438
Chr5	22166538	22167103
Chr5	22429797	22429966
Chr5	23182278	23182523
Chr5	23323018	23323118
Chr5	24526350	24526627
Chr5	24530638	24530793
Chr5	25639424	25639709
Chr5	25770582	25770799
Chr5	25823699	25824416
Chr5	26114739	26114805
Chr5	26209820	26210160
