# Supplementary material for: The 5-methylcytosine DNA glycosylase ROS1 prevents paternal genome hypermethylation in Arabidopsis endosperm
Source: Genome Biol. 2025 Sep 18;26:286. doi: 10.1186/s13059-025-03745-w (PMC12445040; doi:10.1186/s13059-025-03745-w)
Supplement: Supplementary file 6 — Additional file 6: Table S5: Imprinted genes within 1 kb or intersecting a DMR. [file 13059_2025_3745_MOESM6_ESM.xlsx]

## Sheet: Mat-demethylated
Additional File 6: Table S5: Imprinted genes (Pignatta et al., 2014) within 1 kb or intersecting a DMR (note duplicate genes are listed, based on association with more than one DMR)
Chr	Start	End	Feature	Imprinting status	DMR class	DMR chr	DMR start	DMR end
Chr1	18091680	18093878	AT1G48910	PEG	DME maternal region	Chr1	18094121	18094918
Chr1	18356798	18360447	AT1G49600	PEG	DME maternal region	Chr1	18355991	18356196
Chr1	22208088	22212171	AT1G60220	PEG	DME maternal region	Chr1	22207140	22207734
Chr1	26604854	26607652	AT1G70560	PEG	DME maternal region	Chr1	26604243	26604403
Chr3	3542535	3544333	AT3G11310	PEG	DME maternal region	Chr3	3545022	3545118
Chr3	5529312	5534734	AT3G16320	PEG	DME maternal region	Chr3	5528959	5529163
Chr3	17322118	17323594	AT3G47030	PEG	DME maternal region	Chr3	17321188	17321581
Chr4	5463793	5466747	AT4G08590	PEG	DME maternal region	Chr4	5467078	5468007
Chr5	3656581	3659025	AT5G11460	PEG	DME maternal region	Chr5	3659378	3659904
Chr5	9158317	9160493	AT5G26210	PEG	DME maternal region	Chr5	9160641	9160768
Chr5	9158317	9160493	AT5G26210	PEG	DME maternal region	Chr5	9161092	9161280
Chr1	20796339	20798594	AT1G55650	MEG	DME maternal region	Chr1	20795238	20796491
Chr1	29310020	29313571	AT1G77960	MEG	DME maternal region	Chr1	29312721	29313024
Chr2	14711879	14716634	AT2G34880	MEG	DME maternal region	Chr2	14716343	14716555
Chr3	7198449	7202717	AT3G20620	MEG	DME maternal region	Chr3	7200651	7200966
Chr4	234596	237582	AT4G00540	MEG	DME maternal region	Chr4	237295	238002
Chr4	10050210	10054031	AT4G18150	MEG	DME maternal region	Chr4	10050052	10050388
Chr4	10050210	10054031	AT4G18150	MEG	DME maternal region	Chr4	10054380	10055054
Chr5	6160096	6163171	AT5G18550	MEG	DME maternal region	Chr5	6159411	6159565
Chr5	6160096	6163171	AT5G18550	MEG	DME maternal region	Chr5	6159621	6159839
Chr5	13689816	13690548	AT5G35490	MEG	DME maternal region	Chr5	13688158	13690393
Chr5	13689816	13690548	AT5G35490	MEG	DME maternal region	Chr5	13690651	13692955
Chr5	14933285	14935885	AT5G37600	MEG	DME maternal region	Chr5	14932969	14933043
Chr3	15615385	15617309	AT3G43720	MEG	ros1-3 hyperDMR	Chr3	15614795	15614962
Chr3	16271510	16273413	AT3G44720	MEG	ros1-3 hyperDMR	Chr3	16271616	16271684
Chr4	89907	92255	AT4G00220	MEG	ros1-3 hyperDMR	Chr4	89279	89333
Chr5	9050659	9054143	AT5G25930	MEG	ros1-3 hyperDMR	Chr5	9049774	9049885
Chr5	14933285	14935885	AT5G37600	MEG	ros1-3 hyperDMR	Chr5	14936403	14936562
Chr1	22208088	22212171	AT1G60220	PEG	ros1-3 hyperDMR	Chr1	22211040	22211143
Chr3	7254738	7256140	AT3G20750	PEG	ros1-3 hyperDMR	Chr3	7253752	7253893
Chr1	7226309	7227566	AT1G20795	MEG	ros1-7 hyperDMR	Chr1	7226771	7226834
Chr1	7346155	7347283	AT1G21010	MEG	ros1-7 hyperDMR	Chr1	7347532	7347587
Chr1	20796339	20798594	AT1G55650	MEG	ros1-7 hyperDMR	Chr1	20799199	20799260
